# Supplementary material for: Unveiling Cell‐Type‐Specific Immune Reactions in Human Blood Following Varied Fruit and Vegetable Blends Interventions
Source: Mol Nutr Food Res. 2025 Sep 1;69(22):e70238. doi: 10.1002/mnfr.70238 (PMC12643190; doi:10.1002/mnfr.70238)
Supplement: Supplementary file 1 — Supporting Information File S1: mnfr70238‐sup‐0001‐SuppMat.xlsx [file MNFR-69-e70238-s001.xlsx]

## Sheet: Experiment data
ORDER	Sample	PCode	PCode2	WBC_Count	Period2	PERIOD	DI	Sex	Age	BMI	CRAE	CRVE	AVR	CRAEcs	CRVEcs	AVRcs	BRAN	TORT	TDNA	TM	TDNAcs	TMcs	OHDG8	OHDG8cs	ISO	CorrISO	CorrISOcs	ROSHeight	ROSArea	ROSHeightCS	ROSAreaCS	TEAC	TEACcs	VitC	VitCcorr	VitCcorrCS	VitCMonth	TP	TPcs	Lutein	Lycopene	aCARO	bCARO	LuteinCS	LycopeneCS	aCAROcs	bCAROcs	Season	Weight
1	1.1.0	1	1	4.3	1	1	0	1	52	24.34	115.4	183.19	0.63				94	0.88	10.93	0.98			8.57					15250	2868450			1261		0.482298	0.353607		46	226		175.3	724.7	113.2	731.8					2	86.2
2	1.2.1	1	1	9	2	2	1	1	52	24.34	110.12	176.74	0.62	-5.28	-6.45	-0.01	99	0.88	16.25	0.46	5.32	-0.52						4778	1806000	-10472	-1062450	1249	-12	0.678339	0.3981	0.0444936	46	278	52	278.1	296.4	85.2	410.7	102.8	-428.3	-28	-321.1	2	85
3	1.3.7	1	1	4.6	3	3	7	1	52	24.34	122.23	177.93	0.69	6.83	-5.26	0.06	73	0.87	0.02	0	-10.9	-0.98	10.69	2.12				4654	1675000	546.5	53000	1210	2	0.571935	0.585918	-1.03478	46	242	-7	312.1	663.5	167	862.7	136.9	-61.2	53.8	130.8	2	84.7
4	1.4.4	1	1	6.2	4	4	4	1	52	24.34	118.41	175.87	0.67	3.01	-7.32	0.04	71	0.89	1.69	0.03	-9.24	-0.95						4107.5	1622000	-670.5	-184000	1208	-41	0.881539	1.6207	1.2226	46	249	-29	301.6	445.7	69.4	601	126.3	-279	-43.8	-130.9	3	84.6
7	2.1.0	2	2	6.3	1	1	0	1	28	20.37	172.92	251.92	0.69				63	0.91	23.56	0.65								3773	1323500			1268		0.300123	0.434762		46	254		316.4	274.5	50.5	479.5					2	55.3
8	2.2.4	2	2	6	2	2	4	1	28	20.37	187.99	241.53	0.78	15.07	-10.39	0.09	41	0.91	14.31	0.6	-9.25	-0.06						8104.5	3288000	754.5	300000	1159	0	0.481331	0.663013	0.209058	45	248	-1	375.3	230	40.1	413	58.9	-44.5	-10.4	-66.6	2	55.2
9	2.3.1	2	2	6.4	3	3	1	1	28	20.37	190.81	250.17	0.76	17.89	-1.75	0.07	77	0.91	12.96	0.34	-10.6	-0.32						7350	2988000	3577	1664500	1159	-109	0.378152	0.453955	0.0191922	45	249	-5	483.6	147.5	59.5	441.1	167.3	-126.9	9	-38.4	2	54.7
13	4.1.0	4	4	4.6	1	1	0	0	27	21.74	152.33	227.4	0.67				64	0.88	-3.95	-0.05			8.49		17.9821	1816.37		4020.5	1489000			1047		0.355904	0.321461		46	225		203.5	498.5	61	504.6					2	61.5
14	4.2.5	4	4	4.8	2	2	5	0	27	21.74	160.52	200.49	0.8	8.19	-26.91	0.13	59	0.88	27.07	0.84	31.03	0.9						7329.5	2827500	3577	1499500	1085	4	0.408138	0.453059	-0.245424	46	245	25	134.8	501.5	50.8	495.9	-68.6	3	-10.2	-8.6	2	61
15	4.3.3	4	4	5.4	3	3	3	0	27	21.74	163.11	218.24	0.75	10.78	-9.16	0.08	66	0.87	7.46	0.16	11.41	0.21			73.5203	9076.57	9076.57	3752.5	1328000	555.5	-1500	1081	-286	0.639969	0.698483	0.266083	48	220	-3.57292	247.9	703.5	169.5	947.6	44.4	205.1	108.5	443	2	61.2
16	4.4.7	4	4	5	4	4	7	0	27	21.74	165.52	219.7	0.75	13.19	-7.7	0.08	68	0.88	-1.92	-0.03	2.03	0.03	14.71	6.22				3678.5	1359000	481.5	133000	1103	51	0.414265	0.476904	-0.107688	44	209	-3.21875	298.4	784.7	162.8	879.8	94.9	286.2	101.8	375.2	2	61.1
17	4.5.1	4	4	5.9	5	5	1	0	27	21.74	162.81	204.96	0.79	10.48	-22.44	0.12	60	0.88	11.37	0.32	15.32	0.37						3197	1329500	-823.5	-159500	1367	320	0.44941	0.4324	0.110939		223.573	-1.42708	200.2	454.7	101.1	602.6	-3.3	-43.8	40.1	98	3	61
18	4.6.6	4	4	3.9	6	6	6	0	27	21.74	158.31	214.28	0.74	5.98	-13.12	0.07	64	0.88	4.36	0.09	8.31	0.14			15.6337	2521.57	2521.57	3197	1226000	-4132.5	-1601500	1052	-33	0.413297	0.584592	0.131533		212.219	-32.7812	272.1	413.3	140.7	717.3	68.7	-85.2	79.7	212.7	3	61.1
19	5.1.0	5	5	4.2	1	1	0	0	20	22.88	120.84	222.05	0.54				43	0.88	10.87	0.32			3.59					2492	884900			1081		0.499387	0.194717		46	268		402.9	551	107.9	881.5					2	63.8
20	5.2.2	5	5	5.8	2	2	2	0	20	22.88	139.1	222.17	0.63	18.26	0.12	0.09	62	0.89	13.64	0.36	2.77	0.04						7275	3011500	4783	2126600	1128	47	0.598375	0.500387	0.30567	45	282	14	778.6	381.6	161.7	1119.4	375.7	-169.3	53.8	237.9	2	63.8
21	5.3.7	5	5	6.4	3	3	7	0	20	22.88	130.54	217.25	0.6	9.7	-4.8	0.06	66	0.9	28.56	0.93	17.69	0.62	5.45	1.86				3190	1122500	-815.5	-329000	1183	70	0.773135	0.444897	0.023937	45	266	23	724.1	747.3	251.8	1303.5	321.1	196.3	143.9	421.9	2	65.7
22	5.4.5	5	5	7.1	4	4	5	0	20	22.88	131.19	219.15	0.6	10.35	-2.9	0.06	44	0.91	12.55	0.29	1.68	-0.02						4005.5	1451500	-3269.5	-1560000	1113	-15	0.501	0.42096	-0.0794265	45	243	-39	372.6	670	137.8	783.2	-30.3	119	29.9	-98.3	2	65.9
25	6.1.0	6	6	8	1	1	0	0	32	20.95	134.52	192.45	0.7				83	0.9	22.17	0.59			14.21					2213.5	759950			1093		0.39782	0.397311		45	275		209.9	411.2	141.8	513.6					2	54.3
26	6.2.7	6	6	7.1	2	2	7	0	32	20.95	139.45	185.61	0.75	4.93	-6.84	0.05	69	0.9	13.01	0.56	-9.16	-0.03	10.32	-3.89				10242.5	3899500	6218	2356500	1099	22	0.626427	0.488536	0.139909	45	274	3	515.4	729.4	258.4	964.1	305.5	318.3	116.6	450.6	2	55
27	6.3.5	6	6	6.7	3	3	5	0	32	20.95	133.48	188.8	0.71	-1.04	-3.65	0.01	66	0.89	55.93	3.1	33.75	2.5						4024.5	1543000	1811	783050	1077	-16	0.556136	0.348626	-0.0486846	45	271	-4	295	371.8	131.7	553.3	85.1	-39.4	-10.1	39.8	2	54.6
31	7.1.0	7	7	4.8	1	1	0	0	28	19.3	179.84	263.92	0.68				73	0.89	2.59	0.06			12.5		63.919	6947.72		3687.5	1374500			1429		0.26143	0.249831		46	240		386.3	355.4	89.4	561.5					2	48.9
32	7.2.6	7	7	3.3	2	2	6	0	28	19.3	179.98	246.01	0.73	0.14	-17.91	0.05	65	0.9	1.57	0.06	-1.02	0			51.8161	8224.78	8224.78	5189	2052000	1473	543000	1410	6	0.338815	0.477089	0.477089	44	251	-6	541.5	535.9	242.1	1164.1	155.3	180.5	152.7	602.5	2	48.8
33	7.3.7	7	7	3.2	3	3	7	0	28	19.3	174.67	248.95	0.7	-5.17	-14.97	0.02	52	0.9	35.92	1.11	33.33	1.05	18.35	5.85				5925	2385000	736	333000	1393	-17	0.368801	0.695928	0.21884	44	260	9	473.3	544.2	286.4	1297.3	87	188.8	197	735.8	2	48.2
34	7.4.2	7	7	2.9	4	4	2	0	28	19.3	175.7	247.47	0.71	-4.14	-16.45	0.03	66	0.9	10.11	0.15	7.52	0.09						3716	1509000	28.5	134500	1404	-25	0.436513				257	17	399.7	407.3	112.3	509.8	13.4	51.9	23	-51.8	3	48.3
37	8.1.0	8	8	3.9	1	1	0	0	25	20	140.37	200.27	0.7				74	0.9	24.54	0.59			21.71		37.8196	6003.11		4841.5	1799500			1412		0.497936	0.701601		44	283		470.4	406.8	169	1799.5					2	47.9
38	8.2.6	8	8	3.9	2	2	6	0	25	20	145.83	190.87	0.76	5.46	-9.4	0.06	72	0.9	35.03	1.63	10.48	1.04			36.5193	8695.07	2691.96	3467.5	1209500	-1374	-590000	1397	-15	0.316014	0.673537	-0.028064	44	277	-6	373.3	384.5	321.2	1672.6	-97.1	-22.2	152.2	-126.9	2	47.9
39	8.3.7	8	8	4	3	3	7	0	25	20	145.86	199.43	0.73	5.49	-0.84	0.03	74	0.9	19.48	0.5	-5.07	-0.09	35.23	13.52				3809.5	1476000	342	266500	1341	-56	0.291176	0.712125	0.038588	43	267	-10	389.8	328.6	349.9	1736.8	-80.6	-78.1	180.9	-62.7	2	47.2
43	9.1.0	9	9	4.8	1	1	0	0	22	25.4	139.79	211.32	0.66				65	0.88	21.32	0.74			91.52		6.13221	3607.18		5607	2318500			1407		0.37106	1.92404		44	231		524.3	576	458.5	1173.9					2	73
44	9.2.7	9	9	5.4	2	2	7	0	22	25.4	136.09	202.29	0.67	-3.7	-9.03	0.01			10.48	0.21	-10.84	-0.53	30.42	-61.1				4253.5	1055500	909	-127000	1354	-42	0.529487	1.14275	0.64449	44	220	-14	608.7	534.6	356.2	1305.7	84.3	-41.4	-102.3	131.8	3	75.5
45	9.3.3	9	9	5.3	3	3	3	0	22	25.4	132.58	196.94	0.67	-7.21	-14.38	0.01			11.78	0.19	-9.54	-0.55			24.637	4479.45	872.27	3344.5	1182500	-2262.5	-1136000	1396	-11	0.307287	0.498264	-1.42577	43	234	3	576.1	787.1	289.5	1116.1	51.8	211.2	-169	-57.8	3	74
49	11.1.0	11	11	5.9	1	1	0	0	20	26	140.8	241.49	0.58						28.35	0.94					32.5943	3325.95		7138.5	3247500			1353		0.490551	0.442008		45	251		219.4	688.8	166	1297.1					2	65.3
50	11.2.6	11	11	6.8	2	2	6	0	20	26	153.83	237.08	0.65	13.03	-4.41	0.07			12.67	0.35	-15.68	-0.59			19.6257	7268.78	2231.91	5288.5	1943500	140	103500	1333	183	0.286477	0.9495	0.131784	45	259	15	276.1	927.4	216	1860	56.7	238.6	50	562.9	2	65.5
51	11.3.3	11	11	4.9	3	3	3	0	20	26	150.46	238.73	0.63	9.66	-2.76	0.05	59	0.87	25.68	0.75	-2.68	-0.19			20.1475	5036.87	5036.87	5148.5	1840000	5148.5	1840000	1150	-130	0.366361	0.817716	0.00947161	43	244	9.38542	280.7	803.5	169.2	1451	61.4	114.7	3.2	153.9	2	65.6
52	11.4.1	11	11	5	4	4	1	0	20	26	146.64	232.83	0.63	5.84	-8.66	0.05	69	0.87	6.69	0.12	-21.66	-0.83										1280	-73	0.641594	0.808244	0.366236		234.615	-16.3854	282	460.2	130.6	1317.1	62.6	-228.6	-35.5	20	3	65.3
55	12.1.0	12				1	0	0	23	22.8	140.76	238.66	0.59				55	0.9	7.84	0.21								6429	2401500			1137		0.221696	0.694585		45	237.01		412.5	771.5	499.9	1351					2	50.6
56	12.2.1	12	12	7.6	2	2	1	0	23	22.8	139.08	220.33	0.63	-1.68	-18.33	0.04	57	0.89	5.39	0.11	-2.44	-0.09						4663	1698000	-1766	-703500	1300	163	0.216997	0.748014	0.0534296	44	244	6.98958	465.4	582.5	282.9	1177.3	53	-189	-217	-173.7	2	51.4
57	12.3.2	12	12	6.3	3	3	2	0	23	22.8	145.94	221.4	0.66	5.18	-17.26	0.07	68	0.87	5.78	0.11	-2.06	-0.1						2659	1014500	-2004	-683500	1186	-114	0.250898	0.712917	-0.0350975	44	246	2	436.8	808.7	346.6	1206	24.3	37.2	-153.3	-145.1	3	51.1
61	13.1.0	13	13	5.5	1	1	0	1	53	24.2	153.69	226.97	0.68				66	0.9	43.81	1.75			22.31		14.076	2994.9		7157	2791000			1310		0.116302	0.225706		45	240		360.2	645.7	162.5	1140.1					2	83.2
62	13.2.6	13	13	5.6	2	2	6	1	53	24.2	148.56	220.17	0.67	-5.13	-6.8	-0.01	68	0.9	3.58	0.08	-40.23	-1.67			29.8645	6787.4	3792.5	4321	1533000	-2836	-1258000	1269	-41	0.321384	0.642921	0.417215	45	255	15	470.6	776.7	263.6	1542.8	110.4	131	101.1	402.7	2	83.1
63	13.3.7	13	13	4.9	3	3	7	1	53	24.2	153.19	227.15	0.67	-0.5	0.18	-0.01	75	0.9	5.15	0.08	-38.66	-1.67	20.5	-1.81				6588.5	2664000	2267.5	1131000	1080	-189	0.494915	0.62778	-0.0151413	44	240	-15	526.9	746.7	279	1524.1	166.7	101	116.5	384.1	2	83.9
67	14.1.0	14	14	5.5	1	1	0	0	21	27.4	163.2	262.89	0.62				58	0.88	37.46	1.33					13.0105	2132.86								0.354949	0.507223		45											2	64.3
68	14.2.6	14	14	7.8	2	2	6	0	21	27.4	165.93	269.37	0.62	2.73	6.48	0	84	0.9	7.34	0.21	-30.12	-1.12			13.3564	1881.18	1881.18	9197	3857000					0.406303	0.510489	-0.078856	44	230										2	65.9
69	14.3.2	14	14	6	3	3	2	0	21	27.4	163.44	277.1	0.59	0.24	14.21	-0.03	69	0.9	8.92	0.17	-28.54	-1.16						6565	2852500					0.378109	0.589345	0.0821218	45	246										2	64.4
73	15.1.0	15	15	2.7	1	1	0	0	18	22.9	161.09	240.87	0.67				60	0.9	26.46	0.95					45.8443	4408.1		9492	3972000			1073		0.436512	0.374007		44	218		421.3	612.1	108.1	428.7					2	74.4
74	15.2.3	15	15	4.9	2	2	3	0	18	22.9	159.35	250.35	0.64	-1.74	9.48	-0.03	60	0.9	-0.55	-0.01	-27.01	-0.96			18.9509	4032.12	-375.98	7450	2996500	-2042	-975500	1176	103	0.481153	0.902826	0.528819	44	230	12	356.6	386.7	201.3	806.5	-64.7	-225.4	93.3	377.9	2	74.3
75	15.3.5	15	15	5.2	3	3	5	0	18	22.9	159.65	231.7	0.69	-1.44	-9.17	0.02	59	0.9	5.94	0.1	-20.51	-0.85						6700.5	2797000	-749.5	-199500	1203	27	0.419058	0.508613	-0.394213	45	239	9	296.5	406.9	106.3	377.1	-124.8	-205.1	-1.8	-51.5	2	74.4
79	16.1.0	16	16	4.7	1	1	0	0	26	23.9	152.54	225.82	0.68				54	0.9	-0.05	-0.03								8127.5	3177000			1154		0.268352	0.477369		44	242		502	372.6	149.3	702.5					2	67.4
80	16.2.2	16	16	4.4	2	2	2	0	26	23.9	174.28	234.32	0.74	21.74	8.5	0.06	52	0.9	14.01	0.41	14.06	0.44						5638.5	2071000	-1388	-661500	1140	58	0.292854	0.3165	-0.0150065	44	248	10	518.3	392.3	157.7	548.5	16.3	19.7	8.5	-154	2	67.3
81	16.3.1	16	16	4.9	3	3	1	0	26	23.9	165.76	225.52	0.74	13.22	-0.3	0.06	69	0.9	5.8	0.12	5.85	0.14						7026.5	2732500	-1101	-444500	1082	-72	0.184104	0.331506	-0.145863	45	238	-4	412.7	232.1	116.2	450.2	-89.3	-140.5	-33.1	-252.3	2	66.1
85	17.1.0	17	17	5.2	1	1	0	0	43	23.3	116.8	169.21	0.69				66	0.9	49.73	1.5					14.5772	2603.07		3672	1342500			1043		-0.05785	-0.0947161		44	243		397.8	956.5	232.3	1292					2	73.7
86	17.2.6	17	17	6.1	2	2	6	0	43	23.3	116.22	163.26	0.71	-0.58	-5.95	0.02	57	0.89	45.8	2.49	-3.93	0.98			15.2288	3045.77	3045.77	6731.5	2781500	-159	-53500	1127	5	0.002695			43	215	-19	427.2	773.9	266.2	1361.3	29.4	-182.6	33.9	69.4	2	74.3
87	17.3.2	17	17	5.8	3	3	2	0	43	23.3	122.25	161.11	0.76	5.45	-8.1	0.07	64	0.89	17.72	0.48	-32.01	-1.03						6890.5	2835000	3218.5	1492500	1122	79	0.065344	0.126288	0.221004	44	234	-9	467.8	918.4	217.1	1227.6	70	-38.1	-15.2	-64.3	2	73.5
91	18.1.0	18	18	5.5	1	1	0	0	21	21.9	165.27	236.57	0.7				60	0.89	11.02	0.21			18.46					6002	2393000			1117		0.007945	0.015786		43	230		329.7	498.9	413.6	1897.1					2	62.1
92	18.2.1	18	18	6.5	2	2	1	0	21	21.9	169.05	215.61	0.78	3.78	-20.96	0.08	59	0.89	14.38	0.4	3.36	0.19						7356.5	3304500	1354.5	911500	1106	-11	-0.06625	-0.162845	-0.178631	42	245	15	351.2	829.3	407.6	1714.5	21.5	330.4	-6	-182.6	3	62.7
93	18.3.7	18	18	6	3	3	7	0	21	21.9	171.97	218.52	0.79	6.7	-18.05	0.09	58	0.88	9.26	0.21	-1.76	0.01	24.6	6.14				4102.33	1.51667e+06	-3254.17	-1.78783e+06	1079	-27	0.059044	0.102002	0.264847	43	233	-12	333.2	872	402.1	2112.7	3.5	373.1	-11.4	215.6	3	62.1
97	19.1.0	19	19	3.5	1	1	0	0	27	20.4	140.21	211.65	0.66				63	0.89	3.63	0.04			7.53					5717	2395500			1063		-0.38825	-0.27147		43	246		593.2	445.5	197.1	1742.1					2	57.1
98	19.2.7	19	19	4.6	2	2	7	0	27	20.4	160.43	222.9	0.72	20.22	11.25	0.06	70	0.9	1.9	0.02	-1.73	-0.02	13.76	6.23				9142.5	3813500	1667	652500	1075	-23	-0.18525	-0.221004	0.0799377	43	241	10	685.3	727.4	295	2315.4	92.1	281.9	97.9	573.3	3	56.9
99	19.3.5	19	19	3.2	3	3	5	0	27	20.4	173	224.23	0.77	32.79	12.58	0.11	79	0.89	3.32	0.07	-0.31	0.03						7475.5	3161000	1758.5	765500	1098	35	-0.16285	-0.300942	-0.0294721	42	231	-15	647.5	489.2	214.5	1979.3	54.3	43.7	17.4	237.2	3	56.9
103	20.1.0	20	20	7.4	1	1	0	0	24	21.9	146.7	211.28	0.69				70	0.9	63.83	1.87			41.03					7061.5	2881000			1124		-0.02845	-0.0780015		43	223		571.8	356	174	1041.8					2	53.1
104	20.2.2	20	20	7.8	2	2	2	0	24	21.9	151.67	203.79	0.74	4.97	-7.49	0.05	54	0.9	18.53	0.41	-45.3	-1.46						7365.5	3130000	304	249000	1081	-43	-0.07535	-0.0714357	0.0065658	43	229	6	512.2	234.4	148.1	787.7	-59.6	-121.6	-25.8	-254.1	3	53.3
105	20.3.7	20	20	8.1	3	3	7	0	24	21.9	152.43	199.06	0.77	5.73	-12.22	0.08	85	0.9	35.14	0.97	-28.69	-0.9	26.29	-14.74				8357	3697000	991.5	567000	1073	-8	0.045044	0.0960888	0.167524	42	233	4	622.8	321	299.9	1422.2	51.1	-35	126	380.4	3	52.7
109	21.1.0	21	21	5.9	1	1	0	1	20	24	121.71	221.04	0.55				86	0.91	9.34	0.2					97.2659	3656.61		5133.5	1759500			1213		0.663132	0.219343		43	276		390.7	496.8	97.1	732.6					2	83.9
110	21.2.2	21	21	9.2	2	2	2	1	20	24	149.18	222.7	0.67	27.47	1.66	0.12	79	0.92	11.06	0.24	1.72	0.04						3789	1356000	-1344.5	-403500	1164	-49	0.475885	0.212164	-0.00717849	43	274	-2	700.7	819.3	87	1484	309.9	322.5	-10.1	751.4	3	82.4
111	21.3.3	21	21	5.3	3	3	3	1	20	24	150.4	227.63	0.66	28.69	6.59	0.11	91	0.91	6.36	0.12	-2.98	-0.08			107.089	4283.56	4283.56	4878	1759500	1089	403500	1179	15	0.524885	0.183876	-0.0282885	42	269	-5	358.8	417.9	128.9	827.5	-32	-78.9	31.8	94.9	3	81.8
115	22.1.0	22	22	7.9	1	1	0	0	20	19.4	158.36	237.41	0.67				77	0.89	14.77	0.45					74.8177	14670.1		6813	2602000			1053		0.315211	0.554677		43	264		721.2	731.1	189.3	1299.5					2	49.6
116	22.2.5	22	22	6.2	2	2	5	0	20	19.4	160.83	244.87	0.66	2.47	7.46	-0.01	54	0.91	15.09	0.32	0.31	-0.13						6182.5	2310500	3171.6	1197600	1125	22	0.269905	0.426222	-1.69757	43	266	22	408.1	285.3	117.9	692.8	-313	-445.7	-71.4	-606.7	3	49.5
117	22.3.3	22	22	7.3	3	3	3	0	20	19.4	168.64	236.61	0.71	10.28	-0.8	0.04	47	0.9	2.55	0.07	-12.22	-0.38			34.3505	4189.08	-10481	3010.9	1112900	-3802.1	-1489100	1103	50	1.97493	2.1238	1.56912	42	244	-20	478.8	701.8	173.9	1119.2	-242.4	-29.3	-15.4	-180.3	3	48.9
121	23.1.0	23	23	9.3	1	1	0	0	30	25.5									8.42	0.13			18.83					8638.5	3394500			1090		0.083893	0.126288		43	264		581.2	568.3	168.1	624.8					2	66.1
122	23.2.5	23	23	13	2	2	5	0	30	25.5									2.76	0.06	-5.66	-0.08						9299.5	2344500	661	-1050000	1129	39	0.402737	0.982241	0.855953	43	251	-13	616.2	500.4	160.7	468.6	34.9	-67.9	-7.4	-156.2	3	65.2
123	23.3.7	23	23	9.3	3	3	7	0	30	25.5									3.46	0.05	-4.96	-0.08	23.12	4.29				7372.5	3062000	-1927	717500	1075	-54	0.044694	0.0535768	-0.928664	42	257	6	546.2	775.7	70.3	825.7	-35	207.4	-97.8	200.9	3	63.6
127	24.1.0	24	24	7.3	1	1	0	1	18	22.6	175.54	241.17	0.73				66	0.9	6.52	0.13					26.1925	2402.98		3330.5	1183000			1061		0.092643	0.0729922		43	266		285.8	733.1	85.5	518.2					2	73.3
128	24.2.5	24	24	4.9	2	2	5	1	18	22.6	170.05	229.62	0.74	-5.49	-11.55	0.01	55	0.91	1.3	0.02	-5.22	-0.11						5125	2056000	370.5	17000	1102	-51	0.337638	0.219391	-0.311019	43	245	-23	370.2	738	72.3	456.2	84.4	5	-13.2	-62.1	3	73.9
129	24.3.3	24	24	6	3	3	3	1	18	22.6	160.34	223.96	0.72	-15.2	-17.21	-0.01	68	0.91	3.72	0.09	-2.8	-0.04			219.395	12536.9	10133.9	4754.5	2039000	1424	856000	1153	92	1.05267	0.53041	0.457418	42	268	2	387.6	591.1	150.2	770.6	101.9	-141.9	64.7	252.4	3	73.8
133	25.1.0	25	25	4.3	1	1	0	1	19	23	176.88	233.01	0.76				65	0.9	27.88	0.62			6.84					3971	1426500			1028		0.233159	0.186536		43	243		175.3	465.8	79	490.2					2	88.8
134	25.2.2	25	25	5.5	2	2	2	1	19	23	170.75	225.17	0.76	-6.13	-7.84	0	67	0.91	29.4049	0.744668	1.52162	0.12398						3150	1134500	-821	-292000	1118	90	0.410279	1.29445	1.10792	43	258	15	155.4	683.7	94.9	479	-19.9	217.9	15.9	-11.2	3	91
135	25.3.7	25	25	5	3	3	7	1	19	23	177.5	229.75	0.77	0.62	-3.26	0.01	57	0.9	8.84	0.22	-19.04	-0.4	6.1	-0.74				3158	1114000	8	-20500	1082	-36	1.54752	1.31753	0.0230719	42	265	7	256.8	431.3	120.3	849.2	81.5	-34.5	41.3	359	3	90.5
139	26.1.0	26	26	8.7	1	1	0	1	18	21.8	153.95	217.45	0.71				40	0.9	8.63	0.21					328.065	12105.7		5828.5	2296500			1031		0.619338	0.202247		43	294		284.4	438.8	59.5	180.2					2	79.4
140	26.2.1	26	26	6.5	2	2	1	1	18	21.8	168.61	206.85	0.82	14.66	-10.6	0.11	54	0.89	8.7	0.17	0.07	-0.04						6018.5	2482500	190	186000	1142	111	0.644825	0.459976	0.257729	43	269	-25	320.4	449.3	53.1	185.6	35.9	10.5	-6.5	5.4	3	80
141	26.3.3	26	26	8.6	3	3	3	1	18	21.8	163.18	210.79	0.77	9.23	-6.66	0.06	42	0.9	4.11	0.08	-4.52	-0.13			132.102	6989.54	6989.54	6194.5	2435000	176	-47500	1133	-9	1.3904	0.65015	0.190174	42	276	7	337.8	342.5	129.5	371.2	53.3	-96.4	70	191	3	77.2
145	27.1.0	27	27	6.5	1	1	0	0	21	24.5	136.55	253.64	0.54				71	0.89	7.8	0.07			15.69		47.8936	5095.07		3456	1366000			1035		0.168635	0.159875		43	276		332.8	333.8	579.7	332.8					2	65.5
146	27.2.7	27	27	5.9	2	2	7	0	21	24.5	140.42	243.66	0.58	3.87	-9.98	0.04	74	0.89	0.99	0.01	-6.81	-0.07	19.99	4.3				1738.5	830550	-709.5	-126250	1083	-4	0.610627	0.468913	0.206097	43	267	3	206	199.5	52.8	803.2	-126.9	-134.3	-526.9	470.4	3	65.9
147	27.3.6	27	27	7.6	3	3	6	0	21	24.5	151.49	252.09	0.6	14.94	-1.55	0.06	64	0.89	1.55	0.02	-6.25	-0.05			126.45	17087.8	11992.7	2448	956800	-1008	-409200	1087	52	0.221222	0.262816	0.10294	42	264	-12	183.7	610.7	68.6	683.6	-149.1	276.9	-511.1	350.8	3	66.5
151	28.1.0	28	28	5	1	1	0	1	46	23.5	103.3	156.67	0.66				89	0.9	5.31	0.18								4564.5	1900000			1043		0.261227	0.141009		43	246		229.7	621.3	203.8	1049.4					3	81.4
152	28.2.5	28	28	4	2	2	5	1	46	23.5	103.72	149	0.7	0.42	-7.67	0.04	78	0.9	2.86	0.03	-2.45	-0.15						5508.5	2312000	794	404000	1051	-49	0.189928	0.262443	-0.0911643	42	260	0	218.6	999.4	196.4	1072.6	-11.1	378	-7.3	23.1	3	79.6
153	28.3.4	28	28		3	3	4	1	46	23.5	104.84	152.96	0.69	1.54	-3.71	0.03	76	0.88										4714.5	1908000	150	8000	1100	57	0.237031	0.353607	0.212598	40	260	14	218.1	704.5	190.8	1007.6	-11.7	83.1	-12.9	-41.8	4
157	30.1.0	30	30	5.5	1	1	0	1	34	23.5	143.43	235.92	0.61				64	0.9	12.8	0.28								2336	841000			1122		0.381243	0.569367		42	272		391.3	665.8	541.5	1742.3					3	74.3
158	30.2.5	30	30	5.1	2	2	5	1	34	23.5	148.88	229.81	0.65	5.45	-6.11	0.04	67	0.89	4.87	0.08	-7.92	-0.21						3090.5	1133500	-1034	-516500	1196	69	0.13605	0.247525	0.120022	40	302	16	523.5	502	410.6	1480.2	132.3	-163.8	-130.8	-262	4	74.1
159	30.3.1	30	30		3	3	1	1	34	23.5	145.15	236.72	0.61	1.72	0.8	0	66	0.89	2.26	0	-10.54	-0.28						4124.5	1650000	1788.5	809000	1127	5	0.149923	0.127502	-0.441864	39	286	14	467.2	625.8	302.8	1259.8	75.9	-40	-238.7	-482.4	4	73.5
163	31.1.0	31	31	6.1	1	1	0	0	21	18.5	173.38	242.86	0.71				40	0.89	1.7	0.03								2576	893267			1048		0.140567	0.269049		41	260		296.1	351.3	118.9	353.4					3	47.3
164	31.2.1	31	31	5	2	2	1	0	21	18.5	173.09	238.07	0.73	-0.29	-4.79	0.02	44	0.89	0.21	0	-1.49	-0.02						3152	1141000	576	247733	1131	83	0.132178	0.174125	-0.0949241	40	253	-7	221.4	279	102.5	311.4	-74.7	-72.3	-16.5	-42	4	46.1
165	31.3.6	31	31		3	3	6	0	21	18.5	177.32	244.98	0.72	3.94	2.12	0.01	51	0.89	-0.39	-0.01	-2.09	-0.03						2846	1077000	-306	-64000	1070	-61	0.278326	0.707214	0.533089	39	242	-11	356.8	331.4	84	373.9	60.7	-19.9	-34.9	20.5	4	46.2
169	32.1.0	32	32	4.2	1	1	0	0	58	21.6	157.69	222.93	0.71				71	0.9	4.97	0.04								3467.5	1328500			1110		0.270583	0.411525		41	217		216.7	663.7	83.4	586					3	63.4
170	32.2.2	32	32	3.9	2	2	2	0	58	21.6	160.27	212.09	0.76	2.58	-10.84	0.05	60	0.9	5.01	0.1	0.03	0.06						4241.5	1794000	774	465500	1154	44	0.396406	0.906684	0.495159	40	239	22	325.2	559.2	72.9	524.4	108.5	-104.5	-10.5	-61.6	4	63.6
171	32.3.5	32	32		3	3	5	0	58	21.6	158.99	215.13	0.74	1.3	-7.8	0.03	55	0.9	0.64	0.02	-4.33	-0.02						2672	964100	-1569.5	-829900	1163	9	0.29478	0.328673	-0.578011	39	255	16	322.8	595.2	178.5	1112.3	106.1	-68.5	95.1	526.3	4	62.8
175	33.1.0	33	33	4.6	1	1	0	1	24	22.8	169.56	230.52	0.74				68	0.89	7.97	0.18								2300.5	804400			1189		0.25413	0.221004		40	267		192	730.4	61.5	467.2					3	74.5
176	33.2.5	33	33	4.7	2	2	5	1	24	22.8	170.9	231.49	0.74	1.34	0.97	0	86	0.88	10.52	0.25	2.55	0.07						2102.75	731050	-197.75	-73350	980	-209	0.246387	0.451029	0.230025	40	272	5	231.3	619	79	536.4	39.3	-111.4	17.5	69.2	4	75
177	33.3.6	33	33		3	3	6	1	24	22.8	167.71	228.53	0.73	-1.85	-1.99	-0.01	71	0.89										4636	1847000	2533.25	1115950	956	-24	0.20864	0.331506	-0.119523	39	259	-13	82.4	462.5	109.6	480.3	-109.6	-267.9	48.1	13.1	4	77
181	34.1.0	34	34	4.1	1	1	0	1	33	22.1	144.65	197.94	0.73				77	0.9	7.85	0.18								2715.5	948800			1101		0.187669	0.294672		38	263		247	399.1	99.7	419.3					4	77.1
182	34.2.1	34	34		2	2	1	1	33	22.1	132.51	192.81	0.69	-12.14	-5.13	-0.04	71	0.91	3.87	0.07	-3.98	-0.11						2662.5	969450	-53	20650	1131	30	0.140567	0.247525	-0.0471476	38	255	-8	357.7	311.9	86.4	366.9	110.7	-87.2	-13.3	-52.4	4	77.1
183	34.3.5	34	34	3.6	3	3	5	1	33	22.1	145.82	193.82	0.75	1.17	-4.12	0.02	77	0.91	4.43	0.1	-3.41	-0.09						2601	902100	-61.5	-67350	1293	162	0.136372	0.167246	-0.0802783	38	261	6	133.1	373.3	76.8	365.3	-113.9	-25.8	-22.9	-54	4	77.2
187	35.1.0	35	35		1	1	0	0	27	27	170.11	233.93	0.73				76	0.89	10.53	0.28								3409	1194500			1004		0.302739	2.41096		38	248		294.8	120.7	83.9	1034.5					4	80.2
188	35.2.2	35	35	6.6	2	2	2	0	27	27	176.45	234.15	0.75	6.34	0.22	0.02	76	0.9	0.15	0	-10.39	-0.27						4150	1533000	741	338500	1268	264	0.294537	2.13637	-0.274581	37	246	-2	332.3	116.1	85.9	891.2	37.5	-4.6	1.9	-143.3	1	78.4
189	35.3.4	35	35	6.4	3	3	4	0	27	27	170.43	232.52	0.73	0.32	-1.41	0	76	0.9	3.06	0.05	-7.48	-0.22						5113.5	1961000	963.5	428000	1227	-41	0.413279	0.823743	-1.31263	47	235	-11	500.5	463.5	157.5	1221.6	205.6	342.8	73.6	187.1	1	77.1
193	36.1.0	36	36		1	1	0	0	19	26.3	136.9	208.51	0.66				58	0.89	5.59	0.05								2797	943650			1235		0.314506	0.62283		37	223		155.9	296.9	57.5	199.9					4	75.3
194	36.2.2	36	36		2	2	2	0	19	26.3	152.83	208.49	0.73	15.93	-0.02	0.07	53	0.89	0.44	0	-5.16	-0.05						4749.5	1939500	2342	1131000	1403	38	0.305591	0.489367	-0.038192	37	227	-14	212.7	347.5	54.7	206.6	56.8	50.6	-2.8	6.7	1	75.1
195	36.3.1	36	36	7.3	3	3	1	0	19	26.3	148.31	210.8	0.7	11.41	2.29	0.04	52	0.9	6.95	0.14	1.36	0.08						2407.5	808500	-389.5	-135150	1365	130	0.370846	0.527559	-0.0952716	47	241	18	182.8	339.6	51.9	183.8	26.9	42.7	-5.6	-16.2	1	80.4
199	37.1.0	37	37	5.5	1	1	0	0	19	19.4	150.04	238.41	0.63				66	0.91	4.55	0.11								2010.6	668650			1239		0.799458	0.599334		37	267		349.3	511.5	127.7	549.1					4	49.7
200	37.2.2	37	37		2	2	2	0	19	19.4	146.91	228.44	0.64	-3.13	-9.97	0.01	64	0.92	-1.81	-0.02	-6.36	-0.13						2421.5	830300	410.9	161650	1179	-60	0.560548	0.596445	-0.00288835	37	239	-28	359.8	825.1	117.7	565.9	10.5	313.6	-10	16.8	1	48.8
201	37.3.3	37	37	5.2	3	3	3	0	19	19.4	153.32	230.87	0.66	3.28	-7.54	0.03	60	0.91	-0.49	0	-5.04	-0.12						1495	496550	-926.5	-333750	1263	84	0.870774	1.1653	0.56885	47	256	17	347.6	509.1	288.1	1177.8	-1.7	-2.4	160.4	628.7	1	50.5
205	38.1.0	38	38	4.1	1	1	0	1	20	23.9	126.96	176.2	0.72				35	0.89	7.4	0.14								6223	2573500			1248		0.535944	0.568297		37	261		51.6	371.2	43.3	321.2					4	75.8
206	38.2.1	38	38		2	2	1	1	20	23.9	128.28	175.03	0.73	1.32	-1.17	0.01	36	0.87	2.76	0.04	-4.64	-0.1						4742	1878000	-1481	-695500	1270	22	0.386535	0.485587	-0.0827098	37	273	12	59.3	256	30.1	279.2	7.7	-115.2	-13.1	-42	1	74.9
207	38.3.4	38	38	4.7	3	3	4	1	20	23.9	127.38	180.59	0.72	0.42	4.39	0	54	0.9	6.6	0.11	-0.8	-0.03						4189	1494500	-553	-383500	1263	-7	0.534874	0.564493	0.078906	47	257	-16	58.7	191.5	41.9	261.8	7.2	-179.7	-1.3	-59.4	1	73
211	39.1.0	39	39	10	1	1	0	0	23	17.9	165.67	238.02	0.7				74	0.89	37.5419	1.04029								2082.3	705650			1244		0.687491	0.635387		37	235		93.2	381	37.5	251.9					4	49
212	39.2.5	39	39		2	2	5	0	23	17.9	168.7	223.43	0.76	3.03	-14.59	0.06	51	0.89	1.24519	0.0121788	-36.2967	-1.02811						3230.5	1256000	1148.2	550350	1211	-33	0.628655	0.54601	-0.0893767	37	238	3	241.8	555.3	41.5	422.3	148.6	174.2	4	170.4	1	50.3
213	39.3.6	39	39	4.4	3	3	6	0	23	17.9	166.59	227.07	0.73	0.92	-10.95	0.03	65	0.89	0.982995	0.020671	-36.5589	-1.01961						2020.2	697950	-1210.3	-558050	1381	170	1.21202	0.629212	0.0832016	47	230	-8	191.5	486.9	146.7	615	98.3	105.8	109.3	363.1	1	51.3
217	40.1.0	40	40	4.8	1	1	0	0	19	23.1	138.54	185.08	0.75				62	0.89	10.749	0.371365								2822	991950			1296		1.18849	0.556603		37	243		173.3	300.7	62	224.5					4	76.7
218	40.2.5	40	40		2	2	5	0	19	23.1	138.84	190.09	0.73	0.3	5.01	-0.02	57	0.9	1.69263	0.0195076	-9.05637	-0.351857						3561	1271500	878.5	329950	1187	-54	1.02375	0.543191	-0.467114	37	231	-13	241.7	524.8	71	242.1	68.3	224	9	17.6	1	76.8
219	40.3.3	40	40	7	3	3	3	0	19	23.1	125.46	208.38	0.6	-13.08	23.3	-0.15	35	0.9	1.44054	0.017841	-9.30846	-0.353523						2682.5	941550	-139.5	-50400	1241	-55	0.87755	1.01031	0.453702	47	244	1	237.5	364.1	156.2	469.6	64.1	63.4	94.2	245.1	1	79
223	41.1.0	41	41	7.3	1	1	0	0	20	23.4	129.64	183.62	0.71				63	0.91	0.0733109	-0.0422679								2531.5	883000			1201		0.209314	0.0733769		37	275		379.3	545.1	87.3	913.9					4	53.1
224	41.2.5	41	41		2	2	5	0	20	23.4	130.55	176.22	0.74	0.91	-7.4	0.03	66	0.91	-4.65017	-0.105988	-4.72348	-0.0637198						2420	853550	-1609.5	-629950	1217	-47	0.457495	0.484105	-0.00550487	37	248	-3	159.3	703.1	111	631.2	-220	158	23.7	-282.7	1	52.5
225	41.3.1	41	41	6.6	3	3	1	0	20	23.4	128.96	176.33	0.73	-0.68	-7.29	0.02	68	0.91	2.27712	0.0557251	2.2038	0.0979931						4029.5	1483500	1498	600500	1264	63	0.360505	0.489609	0.416233	47	251	-24	211.6	262.4	143.4	606.4	-167.6	-282.8	56.1	-307.5	1	53.3
229	42.1.0	42	42	5.6	1	1	0	1	20	20.7	135.66	200.47	0.68				63	0.91										2282	790450			1203		0.842604	0.3658		47	248		175.9	141.7	89.7	352					1	67
230	42.2.6	42	42	5.3	2	2	6	1	20	20.7	127.91	217.12	0.59	-7.75	16.65	-0.09	72	0.91										2255.5	785850	-26.5	-4600	1270	67	0.593353	0.420621	0.0548208	36	301	53	287.4	182.2	208.4	665.7	111.5	40.539	118.702	313.718	1	67.6
235	43.1.0	43	42	6.4	3	1	0	0	22	22.9	156.71	208.78	0.75				73	0.91	-0.280989	-0.0037774			36.24					2000.25	696950			1214		0.2545	0.66971		37	256		92.9	288.3	97.2	363.2					4	75.1
236	43.2.7	43	43	4.9	1	2	7	0	22	22.9	151.52	216.43	0.7	-5.19	7.65	-0.05	63	0.91	0.699007	0.0121959	0.979996	0.0159733	35.6	-0.64				2462.5	861650	-237.5	-84500	1234	-24	0.278362	0.651381	-0.128634	37	262	20	211.4	333.3	153.2	599.1	118.5	44.918	56.0588	235.863	1	76.3
237	43.3.3	43	43	5.2	3	3	3	0	22	22.9	144.16	217.57	0.66	-12.55	8.79	-0.09	76	0.91	-1.20057	-0.0134841	-0.919583	-0.0097067						2700	946150	699.75	249200	1258	44	0.300713	0.780015	0.110305	47	242	-14	233.8	384.8	320.8	914	140.9	96.4972	223.607	550.813	1	75.4
241	44.1.0	44	44	5.9	1	1	0	1	22	21.6	119.29	195.96	0.61				56	0.91	5.23322	0.12								3634.5	1333500			1222		0.760519	0.569367		37	241		187.7	320.9	29.1	257.4					4	62.9
242	44.2.6	44	44	2.8	2	2	6	1	22	21.6	135.68	214.64	0.63	16.39	18.68	0.02	64	0.89	0.484984	0	-4.75	-0.12						2858	1003950	1442.4	519700	1222	4	0.91944	0.616133	0.0937594	38	275	16	175.3	329.7	41.3	267.4	-12.4	8.72716	12.2006	9.9838	1	63.6
243	44.3.3	44	44	5.4	3	3	3	1	22	21.6	134.21	203.74	0.66	14.92	7.78	0.05	65	0.9	1.13568	0	-4.1	-0.12						1415.6	484250	-2218.9	-849250	1218	-4	0.782855	0.522374	-0.0469932	48	259	18	306.4	409.3	100.6	553.2	118.7	88.3093	71.454	295.851	1	67.4
247	45.1.0	45	45	7.3	1	1	0	0	20	19.8	130.75	216.86	0.6				68	0.91	2.38446	0.25								2128.1	740250			1099		0.475631	0.466295		38	244		291.6	335.3	102.1	545.8					4	49.4
248	45.2.5	45	45		2	2	5	0	20	19.8	126.61	212.01	0.6	-4.14	-4.85	0	60	0.92	7.73844	0.11	5.35	-0.13						1476.85	511750	-476.2	-166600	1163	-20	0.818375	0.604078	-2.06762	37	255	-7	302.8	330.5	167	642.8	11.2	-4.85413	64.8826	97.0231	1	50.7
249	45.3.3	45	45	4	3	3	3	0	20	19.8	131.71	195.15	0.67	0.96	-21.71	0.07	68	0.91	0.446794	0	-1.94	-0.24						1953.05	678350	-175.05	-61900	1183	84	1.36288	2.6717	2.2054	47	262	18	286.6	299.8	444.8	1585.8	-5	-35.5763	342.717	1039.99	1	51.2
253	46.1.0	46	46	5	1	1	0	0	19	23.8	132.72	200.15	0.66				92	0.91	1.02	0					30.1269	4496.55		2127.2	747400			1190		0.326962	0.435411		47	284		205.5	332.2	70.6	481.1					1	70.7
254	46.2.2	46	46	6.5	2	2	2	0	19	23.8	136.92	204.09	0.67	4.2	3.94	0.01	90	0.91	0.87	0.01	-0.15	0.01						1799.1	634100	-328.1	-113300	1330	140	0.471603	0.741943	0.306531	36	258	-26	205.4	480.1	55.1	564.7	-0.1	147.916	-15.4417	83.604	1	74.1
255	46.3.6	46	46	4.8	3	3	6	0	19	23.8	130.1	213.37	0.61	-2.62	13.22	-0.05	90	0.91	-1.7	0.02	-2.72	0.02			103.407	24620.8	24620.8	2952.5	1053500	1153.4	419400	1221	-109	0.41338	0.862969	0.121026	34	243	-15	54.6	388.5	97.5	711.4	-150.8	56.3137	26.9258	230.326	2	79.4
259	47.1.0	47	47	6.9	1	1	0	0	22	20.2	133.81	210.58	0.64				72	0.9	5.32647	0.0550975								1907.1	655350			1130		0.215277	0.432186		47	273		442.6	365.6	59.1	380.3					1	64.7
260	47.2.5	47	47	8	2	2	5	0	22	20.2	162	223.76	0.72	28.19	13.18	0.08	76	0.87	20.639	0.513642	15.3125	0.458545						12997	4884500	8177	3187500	1155	-25	0.408254	0.884017	-0.0609667	36	244	8	439.7	423.1	47	467.8	-2.8	57.4469	-12.1589	87.5023	4	62.7
261	47.3.1	47	47	6.9	3	3	1	0	22	20.2	152.9	221.11	0.69	19.09	10.53	0.05	69	0.87	19.0932	0.408393	13.7668	0.353295						4820	1697000	2912.9	1041650	1180	50	0.312315	0.944984	0.512798	39	236	-37	597.6	384.3	67.4	468.9	155	18.7025	8.26623	88.6209	4	62.8
265	48.1.0	48	48	7	1	1	0	0	24	23.8	135.58	204.59	0.66				78	0.9	4.16487	0.0407213								3354.5	1229000			1058		0.598667	1.6073		47	253		439.1	354.7	73.2	297.7					1	68.1
266	48.2.2	48	48	5.9	2	2	2	0	24	23.8	136.18	225.39	0.6	0.6	20.8	-0.06	74	0.91	5.71399	0.183084	1.54912	0.142362						1948.45	677200	-1406.05	-551800	1204	146	0.251529	0.613901	-0.993403	36	210	-43	491.6	266.5	72.9	270.6	52.5	-88.2698	-0.32189	-27.1269	1	69
267	48.3.6	48	48	6	3	3	6	0	24	23.8	174.87	243.47	0.72	39.29	38.88	0.06	75	0.91	18.6661	0.591778	14.5012	0.551057						4729.5	1770500	2781.05	1093300	1130	-74	0.313413	1.09618	0.48228	34	238	28	41.6	234.2	23.3	191.8	-397.6	-120.552	-49.9539	-105.894	4	69.1
271	49.1.0	49	49	3.4	1	1	0	0	20	25.4	133.41	234.63	0.57				91	0.91	0.19	0					31.7501	2760.88		3421.5	1257000			1177		0.518108	0.399729		47	187		157.7	157	61.1	205.5					1	73.2
272	49.2.6	49	49	2.9	2	2	6	0	20	25.4	137.36	222.2	0.62	3.95	-12.43	0.05	97	0.91	1.84	0.03	1.66	0.03			45.445	8910.79	1884.11	2144.5	744500	-1707.5	-606000	1195	31	0.272767	0.468009	-0.135368	36	256	2	251.2	240.1	180.6	557.2	93.5	83.079	119.518	351.753	1	71.8
273	49.3.3	49	49	3	3	3	3	0	20	25.4	153.47	231.55	0.66	20.06	-3.08	0.09	79	0.9	2.09	0.02	1.9	0.02			44.2681	7026.68	4265.8	3852	1350500	430.5	93500	1164	-13	0.432422	0.603377	0.203647	34	254	67	312.4	656.7	152.2	781	154.7	499.6	91.1	575.5	2	71.2
277	50.1.0	50	50	7.3	1	1	0	0	22	20.1	137.39	229.81	0.6				54	0.89	3.30034	0.0505527								1868.3	649750			1123		0.573035	0.868775		47	227		259.4	281.6	271.1	843.8					1	52.6
278	50.2.1	50	50	7.8	2	2	1	0	22	20.1	163.34	231.33	0.71	25.95	1.52	0.11	63	0.89	1.71104	0.0246736	-1.5893	-0.0258791						1817.7	628550	-50.6	-21200	1174	51	0.734154	0.592048	-0.276727	36	233	6	301.3	621.9	173.4	788.4	41.8	340.34	-97.7008	-55.4067	1	53.5
283	51.1.0	51	51	5.5	1	1	0	0	25	19	128.8	189.38	0.68				67	0.89	10.19	0.13			41.56					2446.5	859400			1185		0.31561	0.808244		47	224		218.5	404.8	91.7	992.6					1	45.9
284	51.2.2	51	51	6.8	2	2	2	0	25	19	130.94	188.1	0.7	2.14	-1.28	0.02	66	0.89	4.01	0.06	-6.19	-0.06						3255.5	1184000	809	324600	1193	8	0.297667	0.616756	-0.191488	36	259	35	190.4	402.8	81.5	859.5	-28.1	-1.99342	-10.1535	-133.12	1	45.4
285	51.3.7	51	51	5.8	3	3	7	0	25	19	138.23	190.72	0.72	9.43	1.34	0.04	72	0.89	7.64	0.11	-2.56	-0.02	41.5	-0.06				1817.95	772950	-1437.55	-411050	1218	25	0.282288	0.575639	-0.0411171	34	174	-85	357.9	194.5	289.8	1767	139.5	-210.307	198.136	774.378	2	45.6
289	52.1.0	52	52	9.8	1	1	0	0	18	21.5	132.65	190.09	0.7				40	0.9	0.12	0			14.27					2367	833550			1130		0.632356	0.409508		47	137		199.8	489	41.6	134.2					1	62.2
290	52.2.7	52	52	5.4	2	2	7	0	18	21.5	147.6	187.74	0.79	14.95	-2.35	0.09	49	0.89	2.47	0.08	2.34	0.08	15.47	1.2				3987	1448500	1620	614950	1200	70	0.571936	0.430675	0.0211671	36	237	100	260.6	394.8	62	88.6	60.8	-94.1654	20.3814	-45.5985	1	63
295	53.1.0	53	53	4.6	1	1	0	1	27	26.2	140.55	212.76	0.66				90	0.91	3.21	0.03								2116	750500			1117		0.529515	1.04118		47	224		474	537.2	492.1	1474.9					1	88.8
296	53.2.2	53	53		2	2	2	1	27	26.2	128.91	186.98	0.69	-11.64	-25.78	0.03	84	0.91	10.31	0.2	7.09	0.17						3019.5	1078500	903.5	328000	1196	79	0.262822	0.820873	-0.220303	36	228	4	452	583.7	309.1	924.7	-22	46.4665	-182.982	-550.245	1	90.4
297	53.3.4	53	53	6.2	3	3	4	1	27	26.2	156.35	210.84	0.74	15.8	-1.92	0.08	89	0.91	16.02	0.48	12.81	0.45						2848.5	1013550	-171	-64950	1268	72	0.428926	0.717221	-0.103652	28	209	-19	305	647.1	239	762.4	-169.1	109.858	-253.067	-712.526	4	94.2
301	55.1.0	55	55	5.9	1	1	0	1	28	21.3	133.59	211.28	0.63				66	0.9	2.57	0.05								2767	935650			968		0.71845	0.397808		47	268		186.9	527.9	79.4	265.6					1	59.4
302	55.2.1	55	55	5.2	2	2	1	1	28	21.3	133.09	212.31	0.63	-0.5	1.03	0	87	0.9										1827.85	609900	-939.15	-325750	1154	186	0.448779	0.340007	-0.0578011	36	269	1	260.3	372.7	70.4	234.6	73.4	-155.126	-8.94254	-31.0132	1	59.6
303	55.3.3	55	55	5.5	3	3	3	1	28	21.3	135.8	214.9	0.63	2.21	3.62	0	87	0.89	6.89	0.18	4.32	0.13						2116.8	702100	288.95	92200	1156	2	0.624479	0.456742	0.116736	28	265	-4	231.1	332.9	324.7	713	44.2	-194.926	245.363	447.453	4	62.9
307	56.1.0	56	56	5	1	1	0	0	25	24.2	135.6	224.93	0.6				53	0.9	0.84	0.01								3200	1104000			1102		0.438191	0.452288		47	216		303.5	160.3	35.4	175.5					1	59.6
308	56.2.6	56	56	8.7	2	2	6	0	25	24.2	134.95	231.99	0.58	-0.65	7.06	-0.02	51	0.9										3002.5	1042000	465.5	168350	1041	-7	0.564589	0.405778	-0.0594938	36	225	17	429.6	118.8	76.2	282.4	126.1	-41.512	40.8037	106.9	1	61.1
309	56.3.3	56	56	5.9	3	3	3	0	25	24.2	146.99	236.22	0.62	11.39	11.29	0.02	56	0.9	9.39	0.29	8.55	0.29						2537	873650	-663	-230350	1048	-54	0.497419	0.465272	0.0129843	38	208	-8	498.3	119.2	130.1	342.2	194.8	-41.0851	94.7084	166.709	4	65.5
313	58.1.0	58	58	6.6	1	1	0	0	36	22.2	134.37	192.13	0.7				67	0.91	13.74	0.27			16.61					2918.5	1026000			955		0.737972	0.519185		28	244		255.6	235.2	90	249.6					3	58.3
314	58.2.7	58	58	7.1	2	2	7	0	36	22.2	133.36	187.18	0.71	-1.01	-4.95	0.01	59	0.9	16.65	0.5	2.91	0.23	29.3	12.69				3415.5	1194000	1161	416250	1008	-15	0.329661	0.540233	-0.162448	28	195	-33	388.9	351.6	157.1	375.4	133.3	116.424	67.2	125.844	4	59.7
315	58.3.5	58	58	6.8	3	3	5	0	36	22.2	138.26	195.55	0.71	3.89	3.42	0.01	70	0.9	27.1	0.77	13.36	0.5						2254.5	777750	-664	-248250	1023	68	0.310138	0.70268	0.183496	39	228	-16	309.4	308	136.1	307.5	53.8	72.8	46.1445	57.9595	4	62.2
319	60.1.0	60	60	5.9	1	1	0	0	26	25.9	140.95	219.17	0.64				45	0.9					44.14					3552.5	1316500			961		0.268447	0.582158		39	180		198.7	450	83.6	549.8					4	61
320	60.2.7	60	60		2	2	7	0	26	25.9	139.33	213.72	0.65	-1.62	-5.45	0.01	50	0.9					40.15	-3.99								987	987	0.311793	0.721172	0.0505382	39			208.3	221.3	181.7	631.2	9.7	-228.792	98.1	81.3269	4	63
321	60.3.5	60	60	6.1	3	3	5	0	26	25.9	139.24	216.08	0.64	-1.71	-3.09	0	60	0.89										3311	1142500	-241.5	-174000			0.22477	0.670634	0.0884761	38	275	95									4	62.9
325	62.1.0	62	62	6.5	1	1	0	1	23	26.6	154.17	225.61	0.68				78	0.87	6.94768	0.148552								1910.1	662900			1083		0.356793	0.77621		39	253		210.8	269.2	105.4	270					4	76.6
326	62.2.5	62	62	6.9	2	2	5	1	23	26.6	143.54	217.87	0.66	-10.63	-7.74	-0.02	90	0.89	5.97548	0.158217	-0.9722	0.00966434						2322.5	791300	199.85	69400	1081	-84	0.483191	0.517473	-0.0438073	39	243	-18	249.7	171.3	69.6	254.1	38.9	-97.8614	-35.8	-15.9274	4	76.8
327	62.3.1	62	62		3	3	1	1	23	26.6	145.46	214.86	0.68	-8.71	-10.75	0	80	0.89	10.5553	0.302833	3.60758	0.154281						2122.65	721900	212.55	59000	1165	82	0.395837	0.561281	-0.214929	38	261	8	297	217.8	50.1	215.1	86.2	-51.4	-55.2405	-54.9147	4	77.4
331	63.1.0	63	63	5.2	1	1	0	0	22	23.3	161.68	216.32	0.75				70	0.9	7.93061	0.224233			30.17					3420.5	1175000			1045		0.442161	0.748014		39	230		398.1	424.9	87.6	589.2					4	71.3
332	63.2.7	63	63	4.8	2	2	7	0	22	23.3	159.39	218.48	0.73	-2.29	2.16	-0.02	78	0.9	2.31286	0.0376427	-5.61774	-0.18659	20.52	-9.65				2789	944250	-926	-308750	1131	62	0.6397	0.689964	-0.180858	39	253	4	353.6	246.6	133.2	588.5	-44.4	-178.317	45.5	-0.70963	4	71.4
333	63.3.6	63	63	7.4	3	3	6	0	22	23.3	162.32	211.7	0.77	0.64	-4.62	0.02	71	0.9	2.03016	0.0486696	-5.90044	-0.175563						3715	1253000	294.5	78000	1069	24	0.664185	0.870823	0.122808	38	249	19	186.9	326.8	112.1	559.3	-211.1	-98.1	24.5325	-29.9428	4	71.2
337	64.1.0	64	64	3.6	1	1	0	0	27	23.7	144.98	248.26	0.58				92	0.89										2901.5	994050			1079		0.417676	0.884017		39	237		386.5	357.9	459.6	1715					4	64.9
338	64.2.6	64	64		2	2	6	0	27	23.7	152.58	255.88	0.6	7.6	7.62	0.02	87	0.9										2971.5	1007950	976.6	340850	1118	-60	0.596023	1.20548	0.201409	38	227	-30	566.1	465.8	535.1	2002.1	179.6	107.868	75.5	287.112	4	64.9
339	64.3.2	64	64	3.4	3	3	2	0	27	23.7	144.84	246.85	0.59	-0.14	-1.41	0.01	86	0.9										1994.9	667100	-906.6	-326950	1178	99	0.919959	1.00407	0.120052	38	257	20	631.5	471.5	402.7	1882.7	245.1	113.6	-56.8713	167.741	4	64.7
343	65.1.0	65	65		1	1	0	0	19	21.8	117.19	166.55	0.7				28	0.89	8.30025	0.208868								2400	806800			988		0.250579	0.362302		39	278		115.4	379.3	61.8	350.8					4	55
344	65.2.2	65	65	6.2	2	2	2	0	19	21.8	126.22	166.54	0.76	9.03	-0.01	0.06	31	0.89	4.32833	0.129104	-3.97192	-0.0797634						2323	773200	-77	-33600	1049	61	0.495765	0.465272	0.10297	38	259	-19	142.8	388.6	50.5	321.2	27.3	9.30439	-11.3	-29.6462	4	55.6
345	65.3.5	65	65	6.2	3	3	5	0	19	21.8	122.15	169.28	0.72	4.96	2.73	0.02	33	0.9	-1.96164	-0.0976808	-10.2619	-0.306548						2411.5	831150	88.5	57950	1075	26	0.943783	0.39197	-0.0733023	37	290	31	157.3	346.1	65.7	399.3	41.9	-33.2	3.86473	48.5215	1	56
349	66.1.0	66	66		1	1	0	0	27	20.8	124.24	185.3	0.67				62	0.91	19.5941	0.59								4753.5	1776000			1096		0.316147	0.336768		38	264		265.1	198.9	132.4	794.8					4	56.4
350	66.2.6	66	66	5.2	2	2	6	0	27	20.8	136.76	187.57	0.73	12.52	2.27	0.06	62	0.87	6.36322	0.11	-13.23	-0.48						1830.9	630200	-1311.6	-527800	1112	20	0.282027	0.405778	0.00689257	38	239	12	275.7	266.8	290.5	1286.1	10.5	67.9097	158.1	491.338	4	56.7
351	66.3.5	66	66	5.5	3	3	5	0	27	20.8	127.41	185.51	0.69	3.17	0.21	0.02	56	0.9	3.64945	0.07	-15.94	-0.52						3142.5	1158000	-1611	-618000	1092	-4	0.374277	0.398886	0.0621173	37	227	-37	259.2	206.9	180.6	727.2	-5.9	8	48.1303	-67.6088	1	55.7
355	67.1.0	67	67		1	1	0	0	20	24.8	168.68	224.38	0.75				54	0.91	3.79359	0.0847622								2593	910350			1199		0.608378	1.49792		38	258		235.2	47.2	47.3	207.5					4	62.8
356	67.2.2	67	67	6.1	2	2	2	0	20	24.8	173.06	225.27	0.77	4.38	0.89	0.02	60	0.9	0.711743	0.00142199	-3.08185	-0.0833402						3100.67	1.09577e+06	-66.8333	-90033.3	1286	-19	0.180299	0.482191	0.355903	38	242	-17	207.7	179.4	74.1	227.2	-27.5	132.184	26.8	19.6544	4	62.6
357	67.3.1	67	67	6.9	3	3	1	0	20	24.8	165.6	219.09	0.76	-3.08	-5.29	0.01	67	0.91										3167.5	1185800	574.5	275450	1305	106	0.220421	0.126288	-1.37163	37	259	1	312.1	342.1	55.5	272.5	76.9	294.9	8.22142	64.9778	1	62.3
361	68.1.0	68	68	5.5	1	1	0	0	25	23.3	162.92	243.9	0.67				61	0.91	13.7615	0.4								2087.7	733150			1263		0.659242	0.686413		38	254		207.1	478.6	434.7	670.7					4	53.2
362	68.2.3	68	68	7.1	2	2	3	0	25	23.3	168.84	239.66	0.7	5.92	-4.24	0.03	56	0.91	-1.91788	0.18	-15.68	-0.22						2697	967200	449.25	180650	1261	-20	0.616908	0.637315	0.175215	38	229	21	230.9	352.3	541.1	1140.4	23.8	-126.293	106.4	469.726	4	53.2
363	68.3.2	68	68	6.8	3	3	2	0	25	23.3	170.01	240.66	0.71	7.09	-3.24	0.04	63	0.91	16.3252	0.34	2.56	-0.06						2247.75	786550	160.05	53400	1281	18	0.458945	0.4621	-0.224313	47	208	-46	182.8	261.1	265	452.8	-24.3	-217.5	-169.664	-217.857	1	53.1
367	69.1.0	69	69	6.1	1	1	0	0	26	22.6	174.56	258.74	0.67				74	0.91	7.3888	0.14								1550.95	538100			1199		0.522762	0.522374		38	247		367.7	533.9	133.2	729.9					4	56.3
368	69.2.6	69	69	5.7	2	2	6	0	26	22.6	178.93	246.27	0.73	4.37	-12.47	0.06	65	0.91	-1.63989	0.08	-9.03	-0.07						2579	898900	7.5	-2400	1230	-49	0.572679	0.559877	0.0166863	37	230	-10	227.6	307.1	224.9	842.4	-140.1	-226.769	91.7	112.483	1	56.2
369	69.3.2	69	69	4.5	3	3	2	0	26	22.6	186.72	258.26	0.72	12.16	-0.48	0.05	63	0.91	1.28157	0.02	-6.11	-0.12						2571.5	901300	1020.55	363200	1279	80	0.509178	0.543191	0.0208175	23	240	-7	323.3	389	109	510.2	-44.4	-144.9	-24.1886	-219.681	1	58.3
373	70.1.0	70	70	7	1	1	0	0	18	19.8	174.11	229.35	0.76				77	0.89	14.7457	0.280666								2481.5	869500			1216		0.339525	0.280903		37	244		142.5	360.2	71.9	361.6					1	54.5
374	70.2.7	70	70	7.2	2	2	7	0	18	19.8	183.52	232.43	0.79	9.41	3.08	0.03	64	0.88	3.60523	0.0914025	-11.1404	-0.189264						2272.2	779050	-181.8	-82700			0.544877	0.51888	0.184918	37			280	527.8	169.2	745.1	137.5	167.62	97.3	383.458	1	56.1
375	70.3.5	70	70	5.8	3	3	5	0	18	19.8	192.63	233.68	0.82	18.52	4.33	0.06	83	0.89	18.9016	0.447022	4.15589	0.166356						2454	861750	-27.5	-7750	1257	41	0.684832	0.333962	0.0530594	23	275	31	188.1	485.4	67.3	284.7	45.6	125.2	-4.58468	-76.9395	1	55.2
379	71.1.0	71	71	5.2	1	1	0	1	32	22.42	152.96	242.4	0.63				86	0.9	18.5082	0.393747								2675.5	946600			1264		0.527817	0.679028		47	265		407.3	289.6	62.2	322.5					1	87
380	71.2.3	71	71	5.1	2	2	3	1	32	22.42	145.25	226.16	0.64	-7.71	-16.24	0.01	81	0.9	2.78547	0.0587504	-15.7227	-0.334996						2830.5	1020700	-295	-96300	1291	9	0.278868	0.651381	0.103067	23	264	41	370.5	165.1	133.7	494.6	-36.9	-124.559	71.5	172.03	1	87.6
381	71.3.2	71	71	4.1	3	3	2	1	32	22.42	150.18	241.02	0.62	-2.78	-1.38	-0.01	84	0.9	18.0616	0.471149	-0.446574	0.0774021						3125.5	1117000	450	170400	1282	18	0.488958	0.548314	-0.130713	22	223	-42	381.3	308.8	95.2	380.2	-26	19.2	33.0474	57.6236	2	87.6
385	73.1.0	73	73	4.5	1	1	0	0	27	23.1	183.6	252.38	0.73				63	0.91	6.56025	0.103529			17.44					2930.5	1054500			1065		0.417243	0.201786		47	233		301.7	565.1	127.9	554.5					1	64.8
386	73.2.7	73	73		2	2	7	0	27	23.1	186.98	259.17	0.72	3.38	6.79	-0.01	44	0.9	12.8016	0.293729	6.24137	0.1902	39.51	22.07				4690	1849000	195	186500	1303	33	0.812782	0.681956	0.269987	47	235	-6	364.7	581.6	175.5	710.1	63	16.5431	47.6	155.543	1	64.5
387	73.3.5	73	73	4.6	3	3	5	0	27	23.1	188.35	261.23	0.72	4.75	8.85	-0.01	61	0.91	17.8788	0.496396	11.3186	0.392867						4495	1662500	1564.5	608000	1270	205	0.477901	0.411969	0.210183	22	241	8	269.6	625.8	152.4	639.5	-32.1	60.7	24.482	84.9767	2	65.5
391	74.1.0	74	74	5.5	1	1	0	1	23	24.7	172.88	246.96	0.7				94	0.9	-0.18819	-0.0287438					20.0798	2206.57		2135.85	752050			1204		0.451047	0.437151		47	273		524.9	307.7	95.4	700.7					1	70.3
392	74.2.6	74	74		2	2	6	1	23	24.7	172.76	246.02	0.7	-0.12	-0.94	0	95	0.9	-1.99414	-0.0292687	-1.80596	-0.000524875			85.0691	5523.97	-1303.87	3384	1205500	1028.5	377550	1321	10	2.09197	1.19974	0.437433	22	273	20	393.2	440	92.1	677.2	-131.7	132.31	-3.3	-23.4578	2	71.6
393	74.3.4	74	74	5.3	3	3	4	1	23	24.7	180.37	239.17	0.75	7.49	-7.79	0.05	98	0.9	11.9733	0.373333	12.1615	0.402077			94.2241	6827.84	4621.27	2355.5	827950	219.65	75900	1311	107	1.19126	0.762304	0.325153	21	253	-20	339	269.9	103	517.4	-185.9	-37.9	7.65784	-183.2	2	72.4
397	75.1.0	75	75		1	1	0	1	26	23.8	173.08	241.42	0.72				69	0.92	2.61502	0.0652457					196.121	9905.1		3612	1329500			1312		0.927514	0.41522		22	296		162.9	750.4	59.3	490.6					2	71.9
398	75.2.5	75	75	6	2	2	5	1	26	23.8	163.98	231.59	0.71	-9.1	-9.83	-0.01	58	0.91	6.9475	0.19843	4.33248	0.133185			78.1648	4092.4	-5812.7	2966.5	1066500	-645.5	-263000	1324	12	0.935818	0.435066	0.0198459	22	295	-1	209.4	935.7	82.9	635.7	46.5	185.297	23.7	145.035	2	69.8
403	76.1.0	76	76		1	1	0	0	18	25	123.6	176.73	0.7				70	0.91							28.9926	5368.99								0.44035	0.72031		22											2	64.2
404	76.2.5	76	76		2	2	5	0	18	25	129.02	184.55	0.7	5.42	7.82	0	72	0.91							24.7526	7735.18	2366.19							0.419244	1.16027	0.439962	22											2	65.3
409	77.1.0	77	77	5.3	1	1	0	0	28	21.18	167.06	250.54	0.67				63	0.87	16.8744	0.586203					44.8372	13587		2016.95	713650			1077		0.375649	1.01796		21	294		291.7	308.1	201.8	952.5					2	60.5
410	77.2.3	77	77	5.4	2	2	3	0	28	21.18	171.64	248.49	0.69	4.58	-2.05	0.02	70	0.88	29.7356	0.776673	12.8612	0.19047			25.5968	7999	1666	1603.8	567850	-528.7	-187600	1249	-18	0.42132	1.16027	0.506868	21	311	39	308.4	296.8	268.3	1072.7	16.7	-11.2843	66.5	120.199	2	61.5
411	77.3.1	77	77	5.4	3	3	1	0	28	21.18	166.77	247.43	0.67	-0.29	-3.11	0	74	0.88	9.34393	0.181923	-7.53043	-0.40428			29.1318	6333	-7254.04	2132.5	755450	115.55	41800	1267	190	0.340357	0.653404	-0.364555	20	272	-22	247.8	185.8	197	731.6	-43.9	-122.3	-4.77873	-220.932	2	60.9
415	78.1.0	78	78	7.7	1	1	0	0	25	23.22	143.71	205.89	0.7				57	0.92	17.3892	0.268415					60.346	5974.85		4551.5	1738000			1187		0.693966	0.603932		21	277		373	110.9	62	374.7					2	61.7
417	78.3.3	78	78	6.4	3	3	3	0	25	23.22	151.76	201.91	0.75	8.05	-3.98	0.05	59	0.91	4.7928	0.112201	-12.5964	-0.156215			50.7855	4746.31	-1228.54	4182	1412000	-369.5	-326000	1237	50	0.94343	0.776613	0.172681	20	307	30	423.9	205.5	264.2	909.9	50.9	94.6	202.249	535.231	2	60.2
421	79.1.0	79	79	13	1	1	0	1	19	20.16	171.79	265.44	0.65				73	0.88	13.8874	0.336817					46.3665	9462.55		4880.5	1666000			1094		0.84828	1.5335		21	292		246.2	803.5	111.7	794.7					2	60.7
423	79.3.3	79	79	9.2	3	3	3	1	19	20.16	169.41	235.52	0.72	-2.38	-29.92	0.07	62	0.88	2.32559	0.0216947	-11.5618	-0.315123			132.403	19761.7	10299.1	4137.5	1512500	-743	-153500	1150	56	1.05899	1.39859	-0.134905	20	253	-39	289.6	767	84.9	714.8	43.3	-36.5	-26.8336	-79.9204	2	62.5
427	80.1.0	80	80	5.3	1	1	0	1	28	24.658	153.85	213.43	0.72				72	0.86	16.5653	0.428028					227.525	11319.6		3473.5	1201000			1119		1.06245	0.466198		21	322		276.3	953.3	124.2	364.6					2	73.8
429	80.3.6	80	80		3	3	6	1	28	24.658	155.84	203.45	0.77	1.99	-9.98	0.05	78	0.9	4.29474	0.00145211	-12.2706	-0.426576			248.018	12400.9	1081.25	3981.5	1434400	508	233400	1170	51	1.34652	0.596711	0.130513	20	286	-36	252.7	638	162.4	612.1	-23.6	-315.3	38.2749	247.413	2	71.7
433	81.1.0	81	81	4.8	1	1	0	0	23	19.7	126.49	197.32	0.64				85	0.86	15.0342	0.299086					97.4379	12654.3		1836.55	626300			1003		0.358349	0.413307		21	263		300.8	416.2	111.6	437.9					2	52.1
435	81.3.1	81	81	4.1	3	3	1	0	23	19.7	127.73	195.33	0.65	1.24	-1.99	0.01	97	0.88	16.9599	0.475619	1.92572	0.176533			38.6486	1951.95	-10702.3	1415.45	478250	-421.1	-148050	1147	144	0.328939	0.147336	-0.26597	20	278	15	386.3	767.9	96.1	745.9	85.6	351.651	-15.5	308.069	2	51.5
439	82.1.0	82	82	4.7	1	1	0	1	28	22.5	154.5	230.31	0.67				75	0.9	8.18594	0.128808			33.71		55.3597	8928.99		2231.5	754400			1043		0.534807	0.755692		21	261		201.6	513.8	51.9	337.2					2	78.7
441	82.3.7	82	82	4.3	3	3	7	1	28	22.5	160.71	235.88	0.68	6.21	5.57	0.01	83	0.9	-1.90178	-0.0938739	-10.0877	-0.222682	33.05	-0.66	258.946	32368.3	23439.3	1474.95	492700	-756.55	-261700	1147	104	0.509204	0.563561	-0.192131	20	296	35	186.8	491.3	74.2	396.1	-14.8	-22.5	22.3431	58.9741	2	78.7
445	83.1.0	83	83	4.2	1	1	0	1	35	22.289	157.69	222.4	0.71				80	0.9	9.60885	0.28497					304.759	33862.2		2162.1	732450			1110		0.47828	0.471476		21	255		177.7	317.1	118.5	641.3					2	76.7
446	83.2.1	83	83	3.3	2	2	1	1	35	22.289	160	216.43	0.74	2.31	-5.97	0.03	52	0.88	10.9759	0.196276	1.36705	-0.0886949			414.122	36647.9	2785.79	2142.3	726100	-19.8	-6350	1030	-80	0.388794	0.305103	-0.166373	20	257	2	171	192	89.4	434.4	-6.7	-125.138	-29.2	-206.865	2	77.3
451	84.1.0	84	84	4.8	1	1	0	0	38	23.937	156.76	200.6	0.78				52	0.91	23.4748	0.755571			66.79		161.143	57551		1722.95	579250			1066		0.335704	1.07345		21	246		230.4	212.1	245.9	1134.6					2	63.6
452	84.2.5	84	84	5.5	2	2	5	0	38	23.937	168.52	222.89	0.76	11.76	22.29	-0.02	65	0.91	17.1443	0.414331	-6.33054	-0.34124			145.022	40283.9	-17267.2	2433	821350	710.05	242100	1161	95	0.604828	1.47336	0.399912	20	249	3	290.2	216	216.3	1224	59.8	3.94514	-29.6	89.4012	2	63.9
453	84.3.7	84	84		3	3	7	0	38	23.937	157.07	208.43	0.75	0.31	7.83	-0.03	64	0.91					67.28	0.49	194.251	57132.5	16848.6	3033	1208500	600	387150	1088	-73	0.352733	0.910017	-0.563344	19	248	-1	316.5	365.5	240.3	1927.6	86.1	153.4	-5.61446	793.007	3	63.3
457	85.1.0	85	85	5.8	1	1	0	1	24	22.586	142.63	201.92	0.71				61	0.9	27.6976	0.79466								4198	1505500			1119		0.884971	0.727042		21	244		101.3	968.1	307.1	1219.7					2	67.6
458	85.2.6	85	85		2	2	6	1	24	22.586	146.02	206.03	0.71	3.39	4.11	0	49	0.91	21.8098	0.671785	-5.88782	-0.122874						2744.5	954700	-1453.5	-550800	1142	23	1.1167	0.647124	-0.0799185	20	235	-9	133.3	876.1	269.4	1218	32	-92.0091	-37.7	-1.72469	2	67.8
463	86.1.0	86	86	3.8	1	1	0	0	58	21.787	129.06	210.8	0.61				68	0.89	5.86649	0.1048								2760	972500			1183		0.43721	0.972419		20	253		418	291.6	136.2	2077.4					2	60.4
464	86.2.4	86	86	5.3	2	2	4	0	58	21.787	123.7	195.01	0.63	-5.36	-15.79	0.02	58	0.89	0.502475	0.00411525	-5.36401	-0.100685						2962.5	1055500	202.5	83000	1160	-23	0.39781	1.47336	0.500943	20	212	-41	495.6	320.4	104.1	1901.3	77.6	28.771	-32.1	-176.136	2	61.7
469	87.1.0	87	87	5.3	1	1	0	0	23	19.82	158.56	230.81	0.69				53	0.89	9.3827	0.206245								1783.85	587250			1117		0.296304	1.47336		20	247		113.6	227.4	130	1034.1					2	51.7
470	87.2.1	87	87	3.5	2	2	1	0	23	19.82	171.46	227.2	0.75	12.9	-3.61	0.06	49	0.89	2.362	0.0316924	-7.0207	-0.174552						2822.5	940000	1038.65	352750	1142	25	0.419179	2.06271	0.589345	19	240	-7	200.9	165.6	108.2	860.8	87.4	-61.8096	-21.7	-173.316	2	51.9
471	87.3.5	87	87		3	3	5	0	23	19.82	166.59	238.19	0.7	8.03	7.38	0.01	72	0.89	15.5568	0.160026	6.17409	-0.0462194						2975	1176000	152.5	236000	1226	84	0.781128	2.2243	0.161595	19	232	-8	179.5	154.3	69.3	724.9	65.9	-73.1	-60.6902	-309.251	3	53
475	88.1.0	88	88		1	1	0	0	35	21.44	61.19	90.36	0.68				56	0.89	11.5761	0.268405								3065.5	1188500			1122		0.464256	0.572743		19	244		252.6	500.7	57.3	249.2					3	65.3
476	88.2.3	88	88		2	2	3	0	35	21.44	62.99	94.3	0.67	1.8	3.94	-0.01	47	0.91	11.2259	0.274989	-0.350241	0.00658412						2797	1026500	-268.5	-162000	1137	15	0.493639	0.656316	0.0835722	19	240	-4	348.4	646.5	173.1	675.9	95.8	145.805	115.8	426.691	3	62.6
481	90.1.0	90	90	5.6	1	1	0	1	59		141.39	208.06	0.68				74	0.9	13.4848	0.245676								3773	1325500			1124		0.511002	1.32603		20	257		236.4	479.9	133.2	597.6
482	90.2.3	90	90	6.7	2	2	3	1	59		144.32	208.85	0.69	2.93	0.79	0.01	61	0.88	15.8739	0.497664	2.3891	0.251988						5048.5	2063500	1275.5	738000	1064	-60	0.371098	1.25802	-0.0680013	19	221	-36	258.7	542.7	130	668.6	22.3	62.7679	-3.2	70.9935	2
487	91.1.0	91	91	8.1	1	1	0	0	24	21.673	167.89	236.77	0.71				55	0.91	15.2667	0.402919								2384.5	832700			1057		0.580453	0.62528		20	251		319.2	690.5	91.1	590.1					2	51.4
488	91.2.3	91	91		2	2	3	0	24	21.673	170.12	234.98	0.72	2.23	-1.79	0.01	70	0.91	9.54355	0.330241	-5.72316	-0.0726783						2505.5	954750	-167	-107250	1097	-37	1.10034	0.972419	0.143653	19	255	12	503.7	470.6	299.4	1126.6	184.4	-219.965	208.3	536.465	3	52.3
489	91.3.1	91	91		3	3	1	0	24	21.673	172.08	236.56	0.73	4.19	-0.21	0.02	61	0.9	4.5188	0.271425	-10.7479	-0.131494						2672.5	1062000	288	229300	1134	77	0.599152	0.828766	0.203486	19	243	-8	380.6	776.1	198.6	799.6	61.3	85.6	107.512	209.483	3	53.5
493	92.1.0	92	92	5.7	1	1	0	0	32	20.34	126.75	203.61	0.62				54	0.92	22.1267	0.58			49.93					1705.65	599350			1096		0.409162	1.09832		20	281		276.2	581.2	100.9	937.7					2	56.4
494	92.2.7	92	92		2	2	7	0	32	20.34	138.99	205.64	0.68	12.24	2.03	0.06	52	0.92	10.9175	0.31	-11.21	-0.28	51.98	2.05				2837.5	1085000	-933.5	-427500	945	-198	0.58012	0.85455	-4.07069	19	227	-9	339.2	590.1	131.5	1140.8	63	8.89751	30.6	203.093	3	66.2
495	92.3.5	92	92	4.8	3	3	5	0	32	20.34	137.52	202.84	0.68	10.77	-0.77	0.06	58	0.91	8.22023	0.18	-13.91	-0.4						3771	1512500	2065.35	913150	1143	47	0.385121	4.92524	3.82691	18	236	-45	240.8	407.9	121.5	971.2	-35.4	-173.2	20.5677	33.4917	3	64.8
499	93.1.0	93	93	4.9	1	1	0	0	31	24.424	178.93	201.16	0.89				35	0.9	16.7712	0.28			50.01					1356.25	452750			1080		0.532717	0.780882		20	239		74.6	323.1	22.5	408.3					2	66.9
500	93.2.7	93	93		2	2	7	0	31	24.424	192.54	209.61	0.92	13.61	8.45	0.03	34	0.9	18.4599	0.56	1.69	0.28	59.39	9.38				2624	1015050	1267.75	562300	998	-82	0.461802	0.598011	-0.18287	19	234	-5	69.4	306.6	21.2	344.2	-5.2	-16.4535	-1.3	-64.1513	3	65.9
505	94.1.0	94	94		1	1	0	0	59	21.483	65.52	107.53	0.61				43	0.88	38.4506	1.39								1600.3	533400			1021		0.253854	1.0524		19	239		456.4	376.9	242.1	2166.8					3	59.2
507	94.3.1	94	94	5.6	3	3	1	0	59	21.483	71.18	108.66	0.66	5.66	1.13	0.05	34	0.89	23.1535	0.51	-15.3	-0.88						4416.5	1473000	2816.2	939600	1052	31	0.28777	1.60228	0.54988	18	246	7	603.8	165.6	112.6	1954.7	147.5	-211.3	-129.572	-212.049	3	57.4
511	96.1.0	96	96		1	1	0	0	32	21.66	71.56	113.25	0.63				55	0.9					46.4					5291.5	1981500			971		0.582049	1.22079		19	277		147	336.6	103.2	495.8					3	57.2
512	96.2.7	96	96	4.7	2	2	7	0	32	21.66	65.79	109.26	0.6	-5.77	-3.99	-0.03	54	0.9					67.95	21.55				1923.8	683150	-3367.7	-1298350	1095	124	0.422062	0.675068	-0.545718	16	277	0	143.9	427.5	117.6	588.3	-3.1	90.9294	14.3	92.4425	3	57.2
517	97.1.0	97	97	5.9	1	1	0	0	28	23.5883	121.47	205.71	0.59				50	0.91	35.527	1.02045								3968	1475000			1140		0.515588	0.93814		19	292		207.7	322.8	83.3	829.2					4	65
518	97.2.2	97	97	5.3	2	2	2	0	28	23.5883	119.04	190.92	0.62	-2.43	-14.79	0.03	53	0.91	23.3557	0.61648	-12.1713	-0.40397						5414.5	2133500	-215.5	175000	1107	23	0.733128	0.827349	-0.0351064	15	269	7	304.8	416.5	67.3	701.5	97.1	93.7428	-16	-127.691	4	66
519	97.3.1	97	97	5.6	3	3	1	0	28	23.5883	129.54	200.59	0.65	8.07	-5.12	0.06	51	0.91	6.24429	0.123514	-29.2827	-0.896936						5630	1958500	1662	483500	1084	-56	0.398767	0.862456	-0.0756849	15	262	-30	314.3	320	218.5	1344.9	106.6	-2.8	135.263	515.713	4	66
523	98.1.0	98	98	4.6	1	1	0	0	32	21.9363	138.96	185.17	0.75				66	0.87	36.1689	1.24901								3229.5	1060000			1069		0.36211	0.816016		16	224		434.9	372.9	43.5	450					4	59
524	98.2.2	98	98	4	2	2	2	0	32	21.9363	151.57	192.39	0.79	12.61	7.22	0.04	60	0.87	28.5475	0.932272	-7.6214	-0.316736						3640	1223500	410.5	163500	1108	39	0.355944	0.521715	-0.294301	15	236	12	434.4	369.4	39.6	460.4	-0.4	-3.47951	-3.9	10.371	4	59.1
529	99.1.0	99	99	3.6	1	1	0	0	28	23.9486	179.48	227.24	0.79				53	0.89	50.8381	1.86637								2129.15	713300			1152		0.657417	0.614159		16	247		302.8	511.5	135.2	1202.1					4	65.2
531	99.3.5	99	99	3.3	3	3	5	0	28	23.9486	195.99	221.63	0.88	16.51	-5.61	0.09	57	0.89	26.8335	0.851986	-24.0046	-1.01438						2518	889200	388.85	175900	1101	-51	0.585474	0.827889	0.21373	15	260	13	247.7	511.7	180	1050	-55.1	0.2	44.8345	-152.069	4	64.6
535	100.1.0	100	100	4.7	1	1	0	1	22	26.2654	148.95	201.21	0.74				59	0.9	6.96333	0.18								5411	2082500			1083		1.40116	5.38097		16	259		315.4	438.1	69.9	363.9					4	85.1
537	100.3.6	100	100	3.9	3	3	6	1	22	26.2654	153.02	203.22	0.75	4.07	2.01	0.01	57	0.91	20.0672	0.69	13.1	0.51						7484.5	2723000	2073.5	640500	1144	61	0.476533	0.98681	-4.39416	15	259	0	297.7	502.3	95.5	531.2	-17.7	64.3	25.6236	167.344	4	81.7
541	101.1.0	101	101	5.2	1	1	0	0	45	24.1657	81.42	112.55	0.72				57	0.91	13.5929	0.41								2452.5	858100			1212		0.482014	0.614968		16	234		144.2	265.1	36.1	224.2					4	67.8
543	101.3.6	101	101	4.3	3	3	6	0	45	24.1657	83.85	112.84	0.74	2.43	0.29	0.02	56	0.9	15.6736	0.7	2.08	0.29						2637.5	890550	185	32450	1239	27	0.514902	0.634998	0.0200298	15	237	3	185.4	332.9	78.3	392.5	41.2	67.8	42.2253	168.332	4	67.9
547	102.1.0	102	102	6.1	1	1	0	0	18	22.5684	69.39	106.03	0.65				37	0.89	7.0353	0.26								2145	722550			1283		0.336417	0.69899		16	281		221.6	109.2	141.9	402.6					4	60.7
548	102.2.5	102	102		2	2	5	0	18	22.5684	64.72	99.74	0.65	-4.67	-6.29	0	22	0.89	10.794	0.24	3.76	-0.02						4103.5	1462500	1958.5	739950	1282	-1	0.368619	0.594702	-0.104288	15	245	-36	265.6	64.2	61.6	225.6	44	-44.9963	-80.3	-177.057	4	61
553	104.1.0	104	104	6.2	1	1	0	0	24	19.7878	64.73	120.04	0.54				40	0.89	22.32	0.67								3165	1109000			1263		0.850434	0.702256		16	271		288.4	186.2	71.8	562.5					4	60.6
554	104.2.2	104	104	7	2	2	2	0	24	19.7878	62.53	120.76	0.52	-2.2	0.72	-0.02	45	0.87	28.97	0.8	6.65	0.13						2682	923200	-483	-185800	1285	22	0.534839	0.836659	0.134402	15	277	6	253.8	228.1	86.5	647	-34.7	41.8655	14.7	84.5098	4	61
559	105.1.0	105	105	3.9	1	1	0	0	39	22.9027	72.32	11.74	0.65				49	0.89	5.52302	0.15009								2444	791750			1109		0.833267	0.905845		15	277		257.8	309	125.9	599.4					4	65.8
561	105.3.6	105	105	5.4	3	3	6	0	39	22.9027	76.23	114.52	0.67	3.91	102.78	0.02	49	0.89	10.1261	0.235223	4.60306	0.0851331						1512.65	497750	-931.35	-294000	1210	101	1.03442	1.09703	0.191189	14	281	4	229.4	355.6	153.9	685.5	-28.5	46.7	28.0185	86.1038	4	67
565	106.1.0	106	106	5.5	1	1	0	0	24	22.8883	75.82	108.03	0.7				49	0.91	8.16255	0.187953			55.39					3323.5	1117500			1243		0.614948	0.884017		15	259		167.2	228.1	51.6	283.7					4	64.6
567	106.3.7	106	106	4.5	3	3	7	0	24	22.8883	74.44	104.27	0.71	-1.38	-3.76	0.01	45	0.9	9.68371	0.265546	1.52116	0.0775929	55.73	0.34				5745.5	2272500	2422	1155000	1273	30	0.491703	1.08292	0.198904	14	247	-12	284.7	374	124.7	814.1	117.5	145.9	73.0812	530.349	4	65.1
571	110.1.0	110	110	4.8	1	1	0	0	26	21.7779	74.94	115.32	0.65				49	0.89	9.73612	0.337342			34.29					3540	1199500			1219		1.14006	0.806223		15	268		270.7	238.6	122.5	411.6					4	62.2
572	110.2.7	110	110	6.2	2	2	7	0	26	21.7779	74.77	104.35	0.72	-0.17	-10.97	0.07	49	0.86	11.4962	0.370996	1.76008	0.0336542	49.9	15.61				2159	737300	-508	-167450	1265	-26	1.01021	1.02627	0.0217078	14	248	-14	411.9	293.4	160.1	717.3	141.2	54.7687	37.5	305.78	4	61.7
573	110.3.5	110	110	7.1	3	3	5	0	26	21.7779	74.28	106.81	0.7	-0.66	-8.51	0.05	48	0.88	1.76842	0.0214087	-7.9677	-0.315933						2667	904750	-873	-294750	1291	72	0.748316	1.00456	0.198341	14	262	-6	379.9	192.6	88.4	547.5	109.2	-46	-34.1303	135.91	4	62
577	114.1.0	114	114		1	1	0	1	21	22.3656	73.72	110.51	0.67				60	0.88	9.56391	0.218839								3583.5	1202500			1193		1.09076	0.669152		15	272		268.5	399.1	76.3	482.9					4	74.9
579	114.3.2	114	114	4.7	3	3	2	1	21	22.3656	74.43	116.47	0.64	0.71	5.96	-0.03	75	0.91	10.6017	0.212494	1.03781	-0.00634449						1779.1	591400	-1804.4	-611100	1265	72	1.49175	0.927595	0.258444	13	268	-4	92.4	516.9	66.1	354.8	-176.1	117.7	-10.1125	-128.152	4	77.2
583	115.1.0	115	115	6.3	1	1	0	1	21	19.6072	75.62	107.73	0.7				59	0.89	9.95297	0.246084								5860	2075000			1311		1.0868	0.973312		14	280		264.8	777.2	85.1	674.7					4	56
584	115.2.3	115	115	5.9	2	2	3	1	21	19.6072	75.06	104.74	0.72	-0.56	-2.99	0.02	55	0.91	8.0921	0.240183	-1.86087	-0.00590067						6082	2244500	2542	1014000	1224	-46	1.24218	0.545364	-0.313868	14	288	8	237.7	780.5	182	1197.6	-27.1	3.29227	96.9	522.924	4	56.7
585	115.3.1	115	115	2.4	3	3	1	1	21	19.6072	70.47	108.13	0.65	-5.15	0.4	-0.05	55	0.86	14.8342	0.411791	4.88127	0.165707						3540	1230500	-2320	-844500	1270	-41	1.0353	0.859231	-0.11408	13	280	0	139.8	688.2	88.9	493.5	-124.9	-89.1	3.85618	-181.206	4	56.9
589	116.1.0	116	116	4	1	1	0	0	28	18.3045	79.52	120.76	0.66				44	0.89	7.18665	0.161895								1588.75	533100			1270		0.438444	1.34127		14	259		369.1	588.5	1098.4	3787.8					4	52.9
590	116.2.4	116	116	5.3	2	2	4	0	28	18.3045	78.36	121.06	0.65	-1.16	0.3	-0.01	42	0.89										1870.65	630900	3.15	4050			0.519873	1.48287	0.431192	14	286	286	468.3	834.4	915.4	2954.7	99.2	245.923	-183	-833.13	4	54
591	116.3.2	116	116	4.8	3	3	2	0	28	18.3045	73.27	109.73	0.67	-6.25	-11.03	0.01	41	0.9	8.22685	0.20039	1.0402	0.0384956						1867.5	626850	278.75	93750	1295	25	0.694177	1.05168	-0.289592	13			412.8	849.1	643.6	2344.9	43.6	260.7	-454.826	-1442.94	1	54
595	119.1.0	119	119	5.4	1	1	0	1	24	22.684	79.46	118.13	0.67				67	0.9	6.91083	0.154556								4320	1577000			1266		0.552005	1.08047		14	286		385.9	514	70.6	649.8					4	59.9
596	119.2.3	119	119	6.9	2	2	3	1	24	22.684	76.51	119.33	0.64	-2.95	1.2	-0.03	61	0.9	1.64444	0.0599275	-5.26639	-0.0946281						2683	1002450	462.5	255700	1322	30	0.692856	1.52493	0.578876	21	272	-5	341.9	573.8	164.1	973.9	-43.9	59.8027	93.5	324.089	4	61
597	119.3.1	119	119	6.9	3	3	1	1	24	22.684	81.28	117.37	0.69	1.82	-0.76	0.02	63	0.9	9.03542	0.219211	2.12459	0.0646554						2220.5	746750	-2099.5	-830250	1292	26	0.608786	0.946053	-0.134412	13	277	-9	221.8	559.8	121.2	793.3	-164	45.8	50.6823	143.54	1	61
601	120.1.0	120	120	6.3	1	1	0	0	28	22.71	75.9	115.55	0.66				70	0.9	5.63063	0.137596								2407.5	800350			1119		0.544082	0.604265		14	239		133.5	327.3	176.1	835.8					4	42.6
602	120.2.6	120	120	6.8	2	2	6	0	28	22.71	75.93	110.03	0.69	0.03	-5.52	0.03	60	0.9	8.61195	0.248663	2.98132	0.111067						2805.5	1009950	1024.35	395100	1117	-39	0.970157	0.786694	-0.558549	14	253	-3	234.3	560.5	449.4	2410.7	100.9	233.2	273.3	1574.9	4	44.4
603	120.3.4	120	120	8.2	3	3	4	0	28	22.71	78.65	117.83	0.67	2.75	2.28	0.01	64	0.9	14.3704	0.225548	8.73973	0.0879523						1781.15	614850	-626.35	-185500	1156	37	0.696377	1.34524	0.740978	13	256	17	203.4	392.7	226	1454.9	69.9	65.3	49.9	619	1	44
607	121.1.0	121	121	4.7	1	1	0	0	32	22.71	73.75	102.36	0.72				64	0.87	6.46578	0.221158			60.13					2728	858950			1105		0.374926	0.68143		14	249		369	512.7	92.1	567.4					4	59.6
608	121.2.7	121	121	3.5	2	2	7	0	32	22.71	81.33	105.6	0.77	7.58	3.24	0.05	70	0.87	7.63938	0.211239	1.1736	-0.00991957	74.71	14.58				2556.5	860550	-322.17	-140750	1118	59	0.328157	0.561011	-0.20894	13	258	17	547.8	585.5	130.3	799.8	178.8	72.9	38.2	232.5	4	58.9
609	121.3.5	121	121	3.3	3	3	5	0	32	22.71	78.66	101.73	0.77	4.91	-0.63	0.05	53	0.89	24.514	0.672923	18.0482	0.451764						2878.67	1001300	150.67	142350	1059	-46	0.539754	0.76995	0.0885205	13	241	-8	347.9	655.7	98.7	552.8	-21.1	143.1	6.6	-14.6	1	59.5
613	122.1.0	122	122	7.4	1	1	0	0	29	21.2987	76.3	127.61	0.6				49	0.91					27.87					1866.65	637800			1120		0.942969	0.644167		14	236		477.6	1162.3	114.2	476.4					4	59.4
614	122.2.7	122	122	9.2	2	2	7	0	29	21.2987	71.48	124.49	0.57	-4.82	-3.12	-0.03	56	0.91					38.1	10.23				1902.95	630850	105.85	26300	1208	-29	0.401262	0.42096	-0.21048	13	236	3	572.5	1001.3	194.4	620.8	95	-161	80.3	144.3	1	49
615	122.3.5	122	122	8	3	3	5	0	29	21.2987	78.39	122.92	0.64	2.09	-4.69	0.04	47	0.91										1797.1	604550	-69.55	-33250	1237	117	0.695954	0.631441	-0.0127267	12	233	-3	606.6	953.4	162.3	827.2	129	-209	48.2	350.8	1	60.8
619	125.1.0	125	125	3.7	1	1	0	0	20	25.3662	74.09	98.46	0.75				58	0.92	1.07357	0.04								2248.5	750400			1134		0.34632	0.966894		14	262		522.1	1610.6	201	1011.5					4	74
620	125.2.6	125	125	8.8	2	2	6	0	20	25.3662	76.41	99.64	0.77	2.32	1.18	0.02	53	0.92	5.26199	0.16	4.19	0.12						2578.5	875400	-268	-76600	1124	-4	0.496163	1.0524	0.0683068	13	288	15	524.3	1293.3	306.1	1484.7	2.2	-317.2	105.1	473.2	1	72
621	125.3.2	125	125	8.7	3	3	2	0	20	25.3662	72.12	97.22	0.74	-1.97	-1.24	-0.01	54	0.91	14.8023	0.45	13.73	0.41						2846.5	952000	598	201600	1128	-6	0.590156	0.984094	0.0172008	9	273	11	387	628.9	93.4	630.7	-135.1	-981.7	-107.5	-380.8	2	70.1
625	126.1.0	126	126	7.1	1	1	0	1	23	20.2639	64.53	98.73	0.65				49	0.92										3795	1415500			1136		0.56382	0.952018		14	259		236.2	421.5	142.7	581.3					4	62.2
626	126.2.3	126	126	5.3	2	2	3	1	23	20.2639	69.91	98.23	0.71	5.38	-0.5	0.06	49	0.9										4467	1638000	672	222500	1198	62	0.577896	0.9495	-0.00251857	13	255	-4	397.9	408.2	272.3	1197.9	161.7	-13.3	129.7	616.6	1	63.5
627	126.3.6	126	126	5.1	3	3	6	1	23	20.2639	67.55	99.6	0.68	3.02	0.87	0.03	33	0.88										1884.75	643300	-2582.25	-994700	1251	53	0.415793	0.789973	-0.159527	12	254	-1	325	524.7	246.6	1239.5	88.8	103.2	103.9	658.3	1	65.5
631	127.1.0	127	127	5.9	1	1	0	0	20	25.9831	82.85	112.85	0.73				43	0.89	-2.90096	0			62.59					2318.35	1606000			1097		0.644644	0.819958		14	237		326.4	338	179.3	679.4					4	64.7
632	127.2.7	127	127	6.1	2	2	7	0	20	25.9831	83.28	111	0.75	0.43	-1.85	0.02	44	0.91	7.47722	0.17	10.38	0.17	52.54	-10.05				3598	1489000	-267	187000	1102	-4	0.57835	0.884017	-0.212819	13	227	-13	281.7	285.2	368.8	948.3	-44.7	-52.8	189.5	268.9	1	64.3
633	127.3.5	127	127	5.5	3	3	5	0	20	25.9831	84.01	114.32	0.73	1.16	1.47	0	43	0.89										3865	1302000	1546.65	-304000	1106	9	0.673251	1.09684	0.276878	9	240	3	526.9	395.4	139.7	816.5	200.5	57.4	-39.7	137.2	2	67
637	130.1.0	130	130	5.8	1	1	0	0	22	21.9429	90.22	123.27	0.73				60	0.9	8.58061	0.23								4082	1505000			1032		0.60287	0.680013		13	261		921.9	274.6	96.4	381.2					1	58.3
638	130.2.1	130	130	5.8	2	2	1	0	22	21.9429	95.27	124.28	0.77	5.05	1.01	0.04	62	0.9	12.7111	0.29	4.13	0.07						4193	1622000	111	117000	1163	131	0.508423	0.672908	-0.00710462	13	250	-11	351.7	872.6	87.4	468.4	-570.1	598.1	-9	87.1	1	59.4
643	133.1.0	133	133	5.8	1	1	0	0	28	24.6154	76.59	120.06	0.64				38	0.92	20.8779	0.47								4511	1738500			1039		0.701403	0.803652		13	268		335.6	430	298	2119.8					1	65
644	133.2.1	133	133	5.2	2	2	1	0	28	24.6154	79.48	116.41	0.68	2.89	-3.65	0.04	36	0.91	34.7598	1.23	13.88	0.76						3559.5	1295500	-951.5	-443000	1093	54	0.477546	0.832016	0.0283642	13	250	-18	403.5	523.9	231.3	1533.3	67.9	93.9	-66.7	-586.5	1	66
649	135.1.0	135	135	5.1	1	1	0	0	39	23.3624	134.03	212.97	0.63				67	0.89	17.024	0.4								2531.5	848350			1098		0.972029	0.616904		13	233		404	348.1	146.3	632.6					1	67.2
651	135.3.1	135	135		3	3	1	0	39	23.3624	129.87	211.78	0.61	-4.16	-1.19	-0.02	69	0.89	3.68766	0.08	-13.34	-0.31						3693.5	1245500	1162	397150	1077	-21	0.675975	0.846664	0.22976	11	241	8	320.5	261.9	110.1	488.7	-83.5	-86.2	-36.2	-143.9	1	68.5
655	137.1.0	137	137	5.3	1	1	0	0	22	24.169	84.78	118.53	0.72				19	0.91	6.59139	0.13								1863.1	637050			1120		0.592426	0.790258		12	219		377.8	580.6	75.8	381.3					1	65.8
656	137.2.6	137	137	4.1	2	2	6	0	22	24.169	93.81	125.58	0.75	9.03	7.05	0.03	34	0.87	4.54542	0.1	-2.05	-0.03						1902.05	634250	38.95	-2800	1099	-21	0.459383	1.23227	0.442008	9	242	23	557.9	675.4	151.9	701.8	180.1	94.8	76.1	320.5	1	64.5
661	138.1.0	138	138	2.9	1	1	0	0	19	26.7358	79.14	111.47	0.71				39	0.91	52.8869	1.65								6696	771950			1145		1.14192	1.06082		10	248		346.3	429.8	60.5	487					2	72.7
662	138.2.1	138	138	2.7	2	2	1	0	19	26.7358	78.79	109.96	0.72	-0.35	-1.51	0.01	49	0.91										1365.4	452750	-5330.6	-319200	1112	-33	0.583029	0.545457	-0.515363	11	268	20	333.4	316.3	42.1	369.6	-12.9	-113.5	-18.4	-117.5	2	72.5
663	138.3.2	138	138	2.3	3	3	2	0	19	26.7358	80.91	112.69	0.72	1.77	1.22	0.01	38	0.89	5.4604	0.12	-47.43	-1.53						2797.5	924350	1432.1	471600	1144	32	0.612169	0.399445	-0.146013	9	263	-5	443.8	569.1	81.4	568.1	97.5	139.3	20.9	81.1	2	74.7
667	139.1.0	139	139	6.3	1	1	0	0	45	21.0286	92.14	121.43	0.76				49	0.9	7.85097	0.17			52.36					1720.35	593950			1114		0.717423	0.860125		12	248		221.5	369.1	77.7	531.2					1	64.4
668	139.2.7	139	139	5.1	2	2	7	0	45	21.0286	94.88	122.16	0.78	2.74	0.73	0.02	46	0.9	17.4014	0.36	9.55	0.2	53.5	1.14				2039.1	686267	-1235.4	-450733	1099	-25	0.777879	1.04475	-0.323663	11	243	34	423.6	526.9	141	731.1	202.2	157.8	63.3	199.8	1	65.1
669	139.3.3	139	139	4.6	3	3	3	0	45	21.0286	93.08	121.78	0.76	0.94	0.35	0	54	0.91	6.73752	0.15	-1.11	-0.01						3274.5	1137000	1554.15	543050	1124	10	1.12887	1.36841	0.508285	10	209	-39	430.5	608.1	251.5	1046.9	209	239	173.8	515.6	2	65.2
673	140.1.0	140	140		1	1	0	1	55	24.1059	63.89	106.21	0.6				48	0.87	13.1256	0.44								3045	1054350			1189		1.1915	0.715633		12	243										1	85.2
674	140.2.3	140	140	4.8	2	2	3	1	55	24.1059	63.05	100.11	0.63	-0.84	-6.1	0.03	47	0.89	22.8332	0.68	9.71	0.24						3565.5	1464000	520.5	409650	1171	-18	1.46986	0.915144	0.199512	11	230	-13	334.7	626.2	147.3	789.8					1	85.5
679	141.1.0	141	141	6.2	1	1	0	1	49	23.4568	66.25	107.21	0.62				51	0.88	5.08496	0.13								1770.9	607550			1147		1.00187	1.33942		11	246		532.2	682.5	89.1	749.3					1	76
680	141.2.3	141	141	5.6	2	2	3	1	49	23.4568	66.24	105.34	0.63	-0.01	-1.87	0.01	51	0.9	11.6483	0.25	6.56	0.12						2120.25	777950	349.35	170400	1106	-41	0.863126	1.13471	-0.204711	10	224	-22	413.8	795.1	162.5	1022.7	-118.3	112.7	73.4	273.4	1	77.3
685	142.1.0	142	142	6.3	1	1	0	0	18	20.8793	82.92	124.37	0.67				57	0.87	8.89451	0.17								3051.5	1060000			1128		0.633046	0.884017		11	235		171.9	431.6	185.7	478.2					1	59
686	142.2.3	142	142	5.4	2	2	3	0	18	20.8793	82.62	123.37	0.67	-0.3	-1	0	52	0.89	16.3007	0.5	7.41	0.33						6393.5	2607500	3342	1547500	1159	31	1.59642	1.17869	0.294672	11	240	5	220.3	412.4	227.8	537.5	48.4	-19.2	42	59.2	2	60
687	142.3.5	142	142	5.8	3	3	5	0	18	20.8793	87.94	124.91	0.7	5.02	0.54	0.03	63	0.9	18.5804	0.39	9.69	0.22						4119.5	1428000	-2274	-1179500	1148	-11	0.889222	0.894063	-0.284627	10	256	16	244.4	583.9	140.2	448.1	72.4	152.3	-45.5	-30.1	2	59.8
691	143.1.0	143	143	8	1	1	0	1	56	26.1752	74.28	102.74	0.72				45	0.89	11.5345	0.3								2396.5	848150			1147		0.646529	0.83277		11	220		274.8	89.1	88.8	193.6					1	73
692	143.2.3	143	143	7.1	2	2	3	1	56	26.1752	73.6	105.66	0.7	-0.68	2.92	-0.02	37	0.91	29.1501	0.68	17.62	0.38						2577	877350	180.5	29200	1264	117	0.713074	1.02894	0.196168	11	222	2	293.4	117	188.9	675.8	18.6	27.9	100.1	482.3	1	73.9
693	143.3.5	143	143	6.5	3	3	5	1	56	26.1752	72.43	107.36	0.67	-1.85	4.62	-0.05	26	0.9	32.3018	1.33	20.77	1.03						3907	1593500	1330	716150	1241	-23	0.573025	0.654402	-0.374536	11	207	-15	448.6	147.3	107.4	482.6	173.7	58.2	18.6	289.1	2	73.6
697	144.1.0	144	144	7.3	1	1	0	0	41	26.5565	44.76	84.21	0.53				12	0.92	19.4578	0.81								1491	509750			1179		0.601848	1.17869		11	241		215.1	255.8	62.6	265.3					1	72.3
698	144.2.5	144	144	4.2	2	2	5	0	41	26.5565	49.7	78.97	0.63	4.94	-5.24	0.1	16	0.83	27.646	0.93	8.19	0.12						1437.55	491850	-53.45	-17900	1158	-21	0.35055	0.595011	-0.583678	11	238	-3	281.1	390.8	61.3	312	66	135	-1.3	46.7	1	72.7
703	145.1.0	145	145	5	1	1	0	0	24	22.8812	84.04	109.26	0.77				47	0.92	14.1348	0.36								1375.15	459350			1167		0.47473	1.12294		11	224		146.5	530.5	160.4	666.8					1	74.3
704	145.2.2	145	145	5.2	2	2	2	0	24	22.8812	84.07	109.79	0.77	0.03	0.53	0	50	0.91	1.86271	0.03	-12.27	-0.33						1790	678900	414.85	219550	1185	18	0.447764	1.89432	0.771382	11	202	-22	93.9	423	97.3	456.4	-52.6	-107.5	-63.1	-210.4	1	74.6
709	147.1.0	147	147	4.7	1	1	0	0	25	19.437	79.94	116.84	0.68				59	0.9	-0.480231	0								1632.9	562100			1156		0.948373	0.874808		11	246		161.7	68.5	92.6	650.2					1	45.5
711	147.3.2	147	147	4.6	3	3	2	0	25	19.437	82.36	114.88	0.72	2.42	-1.96	0.04	52	0.9										1503.85	592700	-129.05	30600	1139	-17	0.522138	0.957685	0.0828766	10	225	-21	148.3	83.7	106.4	668.3	-13.4	15.2	13.8	18.1	2	46.3
715	148.1.0	148	148	5.5	1	1	0	0	21	20.0801	75.43	119.49	0.63				70	0.89	15.2565	0.392504								1959.3	659550			1153		1.05058	0.493733		11	238		281.1	434.6	134.9	796					1	55
717	148.3.1	148	148	5	3	3	1	0	21	20.0801	76.68	119.18	0.64	1.25	-0.31	0.01	65	0.89	16.9499	0.827765	1.69338	0.435261						1323.55	444000	-635.75	-215550	1162	9	1.26718	0.912765	0.419033	11	242	4	361.7	519.2	165.7	1028.6	80.6	84.5	30.8	232.6	2	54.2
721	149.1.0	149	149	4.8	1	1	0	0	21	26.0296	88.67	119.56	0.74				46	0.88					25.25					3721.5	1336500			1179		0.919893	0.446866		11	249		208.1	212.2	71.1	433					1	86.6
722	149.2.3	149	149	5	2	2	3	0	21	26.0296	87.82	120.46	0.73	-0.85	0.9	-0.01	38	0.87										1912.95	711200	-1808.55	-625300	1144	-35	0.561884	0.327847	-0.119018	11	239	-10	152.3	130.6	44.8	292.3	-55.8	-81.6	-26.3	-140.7	1	87
723	149.3.7	149	149	8.6	3	3	7	0	21	26.0296	87.41	123.26	0.71	-1.26	3.7	-0.03	39	0.87					41.56	16.31				3112.5	1170000	1199.55	458800	1197	53	0.712914	0.597764	0.269917	11	267	28	124.2	171.9	62.3	358.2	-83.9	-40.3	-8.9	-74.8	2	87.5
727	150.1.0	150	150	5.8	1	1	0	0	19	23.8138	83.52	114.65	0.73				28	0.88							53.661	9756.55		4665.5	1806000			1083		0.340028	0.546483		11	229		199.7	354.1	123.8	771.4					1	58.4
729	150.3.6	150	150	4.1	3	3	6	0	19	23.8138	80.14	108.68	0.74	-3.38	-5.97	0.01	37	0.91							35.2637	6530.32	-3226.23	1249.65	416700	-3415.85	-1389300	1150	67	0.390802	0.638457	0.0919735	9	253	24	254.3	493.3	276.2	1382.3	54.7	139.2	152.5	611	2	57.3
733	152.1.0	152	152	4.7	1	1	0	0	25	24.5775	71.04	112.16	0.63				49	0.9					134.51					3914	1383500			1172		0.356845	1.13659		11	258		347	163.4	148	705.4					1	61.2
734	152.2.2	152	152	5	2	2	2	0	25	24.5775	71.11	112.8	0.63	0.07	0.64	0	43	0.87										5472.5	2119500	1558.5	736000	1184	12	0.33356	1.26837	0.131779	10	261	3	531.8	313.8	176.2	926.8	184.8	150.3	28.2	221.3	2	61.7
735	152.3.7	152	152	6.9	3	3	7	0	25	24.5775	73.95	110.26	0.67	2.91	-1.9	0.04	40	0.89					121.51	-13				2644.5	894850	-2828	-1224650	1229	45	0.322564	1.17869	-0.0896829	10	262	1	556.9	239.6	320	1474.9	209.8	76.2	172	769.5	2	60.8
739	155.1.0	155	155	6.5	1	1	0	1	19	27.4037	71.08	116.25	0.61				68	0.91	37.5834	1.27								2789.5	937050			1272		0.691892	0.317694		11	242		108.3	333.3	38.1	233.8					1	107
740	155.2.1	155	155	5.4	2	2	1	1	19	27.4037	71.04	110.57	0.64	-0.04	-5.68	0.03	63	0.91	0.97	-0.03	-36.61	-1.29						2868	966550	78.5	29500	1228	-44	0.568028	0.365137	0.0474439	10	252	10	88.3	527.3	29.8	309.1	-20	194	-8.3	75.3	2	111.7
741	155.3.2	155	155	6.3	3	3	2	1	19	27.4037	70.94	107.2	0.66	-0.14	-9.05	0.05	61	0.91	56.7671	1.71	19.18	0.45						2681	908400	-187	-58150	1275	47	0.407619	0.525285	0.160148	10	262	10	80.3	422.4	30.7	240.3	-28	89.1	-7.4	6.5	2	110.4
745	156.1.0	156	156	4.4	1	1	0	1	25	23.5755	90	125.87	0.72				42	0.89	14.1855	0.208033								3293.5	1279000			1198		0.620743	0.299503		11	245		188.2	582.9	48.7	295.7					1	72.2
746	156.2.1	156	156	5.2	2	2	1	1	25	23.5755	86.35	120.73	0.72	-3.65	-5.14	0	46	0.91										3181	1082500	-112.5	-196500	1236	38	0.628828	0.331506	0.0320033	11	249	4	195.1	338.8	39.2	277.1	6.9	-244.2	-9.5	-18.5	2	72
747	156.3.2	156	156	4.6	3	3	2	1	25	23.5755	83.37	123.92	0.67	-6.63	-1.95	-0.05	45	0.91	3.70012	0.0514672	-10.4854	-0.156566						1938	648900	-1243	-433600	1286	50	0.491705	0.497895	0.166388	10	245	-4	262.1	326.8	26.7	313.9	74	-256.1	-22	18.3	2	72.5
751	158.1.0	158	158	6.4	1	1	0	0	26	24.5316	65.83	96.1	0.68				40	0.88										3788	1342500			1197		0.56059	0.556235		11	250		111.4	365.9	38.7	120.7					1	59.7
752	158.2.6	158	158	7.3	2	2	6	0	26	24.5316	68.62	97.72	0.7	2.79	1.62	0.02	43	0.9										2885	992400	-903	-350100	1146	-51	0.455483	0.557052	0.00081639	10	194	-56	207.9	613.7	91.9	270.3	96.6	247.8	53.3	149.6	2	61.8
757	159.1.0	159	159	3.6	1	1	0	0	24	24.2475	70.49	105.7	0.67				24	0.91	6.42007	0.131015								1714.3	555600			1133		0.372045	0.778777		11	288		255.4	542.1	150.2	994.4					2	61.3
759	159.3.2	159	159	4	3	3	2	0	24	24.2475	81.97	113.9	0.72	11.48	8.2	0.05	27	0.88	8.49101	0.171263	2.07094	0.0402478						2221	749400	506.7	193800	1182	49	0.362666	0.816016	0.0372388	9	248	-40	315.9	718.1	150.8	760.8	60.6	176	0.6	-233.5	2	62.2
763	160.1.0	160	160	4.6	1	1	0	0	22	20.0923	79.57	116.35	0.68				52	0.86	1.48785	0.01			45.86					1648.75	553900			1287		0.380777	0.569367		10	267		220.1	756.2	57.4	410.2					2	52.6
764	160.2.7	160	160	5.4	2	2	7	0	22	20.0923	79.6	116.13	0.69	0.03	-0.22	0.01	47	0.9	7.34666	0.17	5.86	0.15	57.57	11.71				2221.5	758500	1033	358650	1233	-32	0.443841	0.82759	0.103188	10	252	-10	233.8	762	175	1008.6	13.7	5.8	117.6	598.4	2	53.4
765	160.3.3	160	160	4.9	3	3	3	0	22	20.0923	78.49	114.77	0.68	-1.08	-1.58	0	58	0.86	-0.661415	-0.01	-2.15	-0.02						1188.5	399850	-460.25	-154050	1265	-22	0.59293	0.724403	0.155036	9	262	-5	260.2	701.8	120.3	754.8	40.1	-54.4	62.9	344.6	2	53.7
769	161.1.0	161	161	5	1	1	0	1	21	20.9573	68.98	107.86	0.64				57	0.89	8.96	0.25					88.3439	5663.07		5098.5	1912500			1239		0.68025	0.385341		11	274		165.8	180	70.3	279.2					2	62
770	161.2.3	161	161		2	2	3	1	21	20.9573	72.87	104.76	0.79	3.89	-3.1	0.15	65	0.9	10.15	0.47	1.19	0.22			122.102	9180.61	3517.54	4498.67	1667000	-599.833	-245500	1340	101	0.719058	0.478566	0.0932248	10	276	2	211	519.5	95.4	503	45.2	339.5	25.1	223.7	2	62.4
771	161.3.6	161	161	5	3	3	6	1	21	20.9573	71.63	108.59	0.66	2.65	0.73	0.02	62	0.89	6.25	0.1	-2.71	-0.15			97.2659	10238.5	1057.91	1635.95	553700	-2862.72	-1113300	1302	-38	0.499143	0.465272	-0.0132935	9	270	-6	176.9	390.8	78.9	399.1	11.1	210.9	8.6	119.8	2	62.3
775	162.1.0	162	162	6.5	1	1	0	1	22	24.7869	74.51	114.69	0.65				66	0.88	14.61	0.41			36.33					2471.5	834150			1224		0.683128	0.858759		10	252		229.7	509.7	53.3	367.8					2	76.78
777	162.3.7	162	162	5.5	3	3	7	1	22	24.7869									14.49	0.38	-0.12	-0.02	29.51	-6.82				6738	1343500	4266.5	509350	1253	29	0.598612	0.45725	-0.401509	9	258	6	213.7	464.5	35.4	459.1	-15.9	-45.2	-17.9	91.3	2	80.7
781	163.1.0	163	163	7.2	1	1	0	0	26	19.7368	64.12	104.88	0.61				32	0.89	41.36	2.37								2151.5	703100			1248		0.278209	0.618812		10	265		221.5	469.3	155.5	1326					2	50.4
782	163.2.3	163	163	8.4	2	2	3	0	26	19.7368	64.77	97.37	0.67	0.65	-7.51	0.06	24	0.91										1499.45	502000	174.95	56600	1333	56	0.591675	1.0866	-0.193696	10	247	5	168.2	465.2	345.9	2084.7	-53.3	-4.2	190.4	758.6	2	58
783	163.3.1	163	163	10.3	3	3	1	0	26	19.7368	62.89	95.83	0.66	-1.23	-9.05	0.05	37	0.92	15.39	0.45	-25.96	-1.93						1324.5	445400	-827	-257700	1277	29	0.418858	1.2803	0.661489	9	242	-23	43.1	215.4	101.9	615.3	-178.4	-254	-53.6	-710.8	2	50
787	164.1.0	164	164	6	1	1	0	0	23	18.2863	65.74	104.9	0.63				28	0.92	4.04535	0.75								1999.95	673050			1245		0.550993	0.56536		10	267		243.1	221.8	194.1	802.9					2	47.4
788	164.2.6	164	164	7.5	2	2	6	0	23	18.2863	65.9	100.51	0.66	0.16	-4.39	0.03	23	0.91	20.95	0.61	16.9	-0.15						943.45	314700	-262.75	-73750	1234	-40	0.619111	0.542664	0.542664	10	237	-39	286.7	371.2	168.8	663	43.6	149.4	-25.4	-139.8	2	49
789	164.3.2	164	164	6	3	3	2	0	23	18.2863	66.37	104.45	0.64	0.63	-0.45	0.01	20	0.91	-0.558166	-0.04	-4.6	-0.8						1206.2	388450	-793.75	-284600	1274	29	0.343803			9	276	9	264.8	229.9	127	458.2	21.8	8.1	-67.1	-344.7	2	47.5
793	165.1.0	165	165	5.1	1	1	0	0	54	22.0646	61.58	104.48	0.59				45	0.92	10.972	0.26			50.61					858.75	287050			1165		0.58789	0.511343		10	235		109.9	315.3	66.2	312.5					2	65.2
794	165.2.1	165	165	5.6	2	2	1	0	54	22.0646	64.26	103.53	0.62	2.68	-0.95	0.03	35	0.91	10.6486	0.24	-0.32	-0.02						1869.35	624500	1010.6	337450	1270	105	0.507789	0.556603	0.0452601	9	224	-11	149.7	520.6	73.8	406.5	39.9	205.3	7.7	94	2	65.8
795	165.3.7	165	165	5.2	3	3	7	0	54	22.0646	61.67	102.04	0.6	0.09	-2.44	0.01	37	0.92	-1.14164	-0.03	-12.11	-0.29	47.31	-3.3				1486.2	500250	-383.15	-124250	1238	-32	0.717502	0.805686	0.249083	9	248	24	240.6	259.8	150.3	650.5	130.7	-55.5	84.1	338	2	65.5
799	166.1.0	166	166	11.9	1	1	0	0	22	18.9255	71.9	126.44	0.57				41	0.91	38.0687	1.05								2274	751950			1042		0.755661	1.42947		10	242		243	281.5	67.3	259.6					2	51.9
800	166.2.6	166	166	5.7	2	2	6	0	22	18.9255	71.92	123.56	0.58	0.02	-2.88	0.01	51	0.91	23.781	1.33	-14.29	0.27						2337	773300	63	21350	1250	208	0.732009	1.6547	0.225224	9	253	11	460.3	207.1	127.9	434.9	217.3	-74.4	60.7	175.3	2	50.4
805	167.1.0	167	167	7.5		1	0	0	21	19.9594	73.95	115.63	0.64				24	0.89	32.4113	0.8			31.72					1395.3	468150			1086		0.545948	0.305792		10	240		275.7	756.3	152.1	609					2	55
806	167.2.3	167	167	8.2	1	2	3	0	21	19.9594	77.59	117.05	0.66	3.64	1.42	0.02	24	0.91	14.186	0.46	-18.23	-0.34						2142.5	710200	747.2	242050	1312	226	1.09436	0.678576	0.372784	9	234	-6	350.6	851.8	152.8	693.4	74.9	95.5	0.7	84.4	2	55.3
807	167.3.7	167	167	11.3	2	3	7	0	21	19.9594	79.44	125.19	0.63	5.49	9.56	-0.01	24	0.9	13.5328	0.37	-18.88	-0.42	32.92	1.2				1531.9	499550	-610.6	-210650	1054	-258	0.406875	0.235355	-0.443221	9	245	11	300.9	475.6	138.5	516.4	25.2	-280.8	-13.5	-92.6	2	53.8
811	168.1.0	168	168	8	3	1	0	0	31	22.8644	79.85	110.24	0.72				45	0.9	15.4358	0.46			46.85					2562	866600			1276		0.406875	0.431484		10	254		228.4	416.1	176	395.5					2	56
812	168.2.1	168	168	8.8	1	2	1	0	31	22.8644	81.09	114.62	0.71	1.24	4.38	-0.01	44	0.9	10.5417	0.38	-4.89	-0.08						4535.5	1656000	1973.5	789400	1280	4	0.835446	1.01723	0.585741	9	237	-17	353	707.7	132.3	483	124.6	291.6	-43.7	87.5	2	56.2
813	168.3.7	168	168	9.3	2	3	7	0	31	22.8644							50	0.91	11.0706	0.329527	-4.36518	-0.129037	59.32	12.47				851.85	288950	-3683.65	-1367050	1312	32	0.595143	0.726589	-0.290636	9	271	34	505	654.1	221.3	820.7	276.6	238	45.4	425.2	2	58.8
817	170.1.0	170	170	4.1	3	1	0	0	32	22.3569	78.88	113.13	0.7				53	0.87	2.16717	-0.01								1254.7	427000			1233		0.439041	0.486209		10	248		188.5	247.2	166.4	626.7					2	63.1
818	170.2.3	170	170	4.5	1	2	3	0	32	22.3569	76.36	115.1	0.66	-2.52	1.97	-0.04	52	0.86	-0.493985	0	-2.66	0.01						1457.7	496800	203	69800	1264	31	0.42012	0.337534	-0.148676	9	248	0	293.6	342.7	330.7	1294.4	105.1	95.5	164.3	667.7	2	64.6
819	170.3.6	170	170	3.3	2	3	6	0	32	22.3569	75.5	111.06	0.68	-3.38	-2.07	-0.02	57	0.89	8.25998	0.14	6.09	0.15						1565.35	519700	107.65	22900	1313	49	0.501167	0.451029	0.113495	9	203	-45	245.6	478.1	320.7	1350.8	57.1	230.9	154.4	724.1	2	65.5
823	171.1.0	171	171	3.2	3	1	0	1	26	19.9785	78.83	116.63	0.68				45	0.91	6.66185	0.15								1434.55	470550			1183		0.329105	0.463057		10	251		239.3	169.1	92	620.8					2	63.3
824	171.2.5	171	171	6.9	1	2	5	1	26	19.9785	78.91	106.75	0.74	0.08	-9.88	0.06	44	0.87	-2.01084	-0.03	-8.67	-0.18						1672.65	721050	719.15	400000	1273	-4	0.343301	0.42938	-0.0399133	9	277	11	205	158.9	75.7	502.6	-34.3	-10.2	-16.4	-118.2	2	63.6
825	171.3.3	171	171	3.1	2	3	3	1	26	19.9785	80.22	114.59	0.7	1.39	-2.04	0.02	52	0.9	16.9691	0.43	10.31	0.28						953.5	321050	-481.05	-149500	1277	94	0.425758	0.469293	0.00623645	9	266	15	269.9	194.3	233	1131.7	30.6	25.3	140.9	510.9	2	63.1
829	172.1.0	172	172	4.4	1	1	0	0	27	22.3567	66.85	113.5	0.59				49	0.9	13.8027	0.3								1646.5	548400			1189		0.517317	0.766148		10	256		345	460.4	62	765.1					2	62.5
831	172.3.5	172	172	4.6	3	3	5	0	27	22.3567	69.28	110.83	0.63	2.43	-2.67	0.04	49	0.87	6.25761	0.14	-7.55	-0.15						1946.05	660700	299.55	112300	1198	9	0.461851	0.713417	-0.0527308	9	226	-30	341.2	409.3	165.2	949.4	-3.8	-51.1	103.2	184.3	2	62.8
841	175.1.0	175	175	6.3	1	1	0	0	22	27.4838	81.9	124.46	0.66				47	0.9										1358.93	449400			1189		0.538432	0.663013		10	228		647.5	423.7	80.4	534.4					2	62.5
842	175.2.6	175	175	6.8	2	2	6	0	22	27.4838	85.19	125.42	0.68	3.29	0.96	0.02	47	0.91										1750.7	608900	391.767	159500	1255	66	1.13816	3.05388	2.39086	9	217	-11	272.3	358.6	78.3	348.3	-375.2	-65.1	-2.1	-186.1	2	62
847	176.1.0	176	176	5.6	1	1	0	0	21	19.862	83.95	123.39	0.68				54	0.89										2930	1001400			1256		0.613123	0.508727		10	239		249.4	432.1	150	563.4					2	54.6
848	176.2.3	176	176	8.1	2	2	3	0	21	19.862	85.8	119.31	0.72	1.85	-4.08	0.04	63	0.91										3051.5	1034000	121.5	32600	1197	-59	0.456179	1.23227	0.723539	9	235	-4	306.6	485.5	204.9	765.3	57.2	53.4	55	201.9	2	55.1
853	178.1.0	178	178	6.2	1	1	0	0	23	23.65	81.26	126.54	0.64				58	0.89	6.50639	0.14								1914.1	670250			1370		0.503766	0.866683		10	250		228.6	270.9	106	853.8					2	94.6
854	178.2.1	178	178	7.2	2	2	1	0	23	23.65	77.77	116.68	0.67	-3.49	-9.86	0.03	57	0.9	0.377368	0.1	-6.13	-0.05						2809	987600	894.9	317350	1425	55	0.56522	0.826049	-0.0406347	9	241	-9	233.8	275.5	76.7	627.4	5.2	4.6	-29.4	-226.4	2	96.8
855	178.3.6	178	178	6.1	3	3	6	0	23	23.65	78.49	120.88	0.65	-2.77	-5.66	0.01	59	0.89	20.0456	0.57	13.54	0.42						1904.05	637750	-904.95	-349850	1458	33	0.527087	0.821981	-0.00406796	9	246	5	165.5	429.6	151.6	840.7	-63.1	158.8	45.5	-13.1	2	95
859	179.1.0	179	179	7.9	1	1	0	1	56	26.6408	75.38	114.25	0.66				40	0.88										1327.8	430350			971		0.838455	1.12511		10	248		438.8	178.7	100	425.4					2	73.5
861	179.3.2	179	179	7.4	3	3	2	1	56	26.6408	76.52	115.66	0.66	1.14	1.41	0	44	0.9										2032.7	711400	704.9	281050	1067	96	0.48076	0.757729	-0.367384	8	229.51	-18.4896	439.5	89.5	74.4	264	0.7	-89.2	-25.6	-161.4	2	73
865	180.1.0	180	180	5.9	1	1	0	0	28	22.3182	76.17	108.85	0.7				50	0.9	6.21551	0.12								1770.9	607550			1054		0.637389			10	234		190.3	517.8	67.6	546.3					2	61.5
866	180.2.1	180	180	4.7	2	2	1	0	28	22.3182	80.62	111.98	0.72	4.45	3.13	0.02	58	0.91	2.96278	0.24	-3.25	0.13						1475.6	489600	-295.3	-117950	1061	7	0.451451			9	225.344	-8.65625	236.4	298.6	62.3	476	46.2	-219.2	-5.3	-70.3	2	63.8
871	181.1.0	181	181	6.3	1	1	0	0	18	20.8793	70.37	107.73	0.65				57	0.92	6.58849	0.13								3721.5	1336500			1128		0.633046	0.884017		11	235		171.9	431.6	185.7	478.2					2	59
872	181.2.6	181	181	8.4	2	2	6	0	18	20.8793	71.66	103.81	0.69	1.29	-3.92	0.04	54	0.89	7.49961	0.15	0.91	0.02						1194	402500	-2527.5	-934000	1154	26				8	264	29	135.6	450.5	219.1	529.5	-36.3	18.9	33.4	51.3	2	59
877	182.1.0	182	182	5.8	1	1	0	0	19	23.8138	80.03	105.65	0.76				26	0.92					61.12					3155.5	1122500			1083		0.340028	0.546483		11	229		199.7	354.1	123.8	771.4					2	58.4
878	182.2.7	182	182	4.4	2	2	7	0	19	23.8138	80.18	106.52	0.75	0.15	0.87	-0.01	31	0.92					50.01	-11.11				2200	745700	-955.5	-376800	1073	-10				8	232	3	264.3	371.2	212.9	1063.9	64.6	17.1	89.1	292.5	2	58
[truncated: 2 more columns]

## Sheet: Normality_of_cell_fraction
Normality test results of the cell fraction changes of each cell type after each intervention.
Normality _cell_D0vs1	Variable	p_value	Normal	N_nonNA	AllIdentical
	B_naive	0.787463	TRUE	39	FALSE
	B_memory	0.146868	TRUE	39	FALSE
	Plasma	0.920503	TRUE	39	FALSE
	T_CD8	0.152765	TRUE	39	FALSE
	T_CD4_native	0.871866	TRUE	39	FALSE
	T_CD4_memory_resting	0.976646	TRUE	39	FALSE
	T_CD4_memory_activated	0.000164699	FALSE	39	FALSE
	T_helper	NA	NA	39	TRUE
	tregs	1.0366e-10	FALSE	39	FALSE
	T_delta	NA	NA	39	TRUE
	NK_resting	0.746185	TRUE	39	FALSE
	NK_activated	5.31894e-10	FALSE	39	FALSE
	Mono	0.00138271	FALSE	39	FALSE
	M0	0.000313946	FALSE	39	FALSE
	M1	1.55156e-11	FALSE	39	FALSE
	M2	4.60811e-13	FALSE	39	FALSE
	DC_resting	8.2282e-06	FALSE	39	FALSE
	DC_activated	0.312178	TRUE	39	FALSE
	Mast_resting	0.755538	TRUE	39	FALSE
	Mast_activated	NA	NA	39	TRUE
	Eosinophils	1.68032e-12	FALSE	39	FALSE
	Neutrophils	7.33679e-05	FALSE	39	FALSE
Normality _cell_D0vs2	B_naive	0.041373	FALSE	37	FALSE
	B_memory	0.522077	TRUE	37	FALSE
	Plasma	0.00414575	FALSE	37	FALSE
	T_CD8	0.711654	TRUE	37	FALSE
	T_CD4_native	0.0218263	FALSE	37	FALSE
	T_CD4_memory_resting	0.301104	TRUE	37	FALSE
	T_CD4_memory_activated	0.0306966	FALSE	37	FALSE
	T_helper	NA	NA	37	TRUE
	tregs	1.48488e-11	FALSE	37	FALSE
	T_delta	NA	NA	37	TRUE
	NK_resting	0.117605	TRUE	37	FALSE
	NK_activated	8.34209e-12	FALSE	37	FALSE
	Mono	0.34972	TRUE	37	FALSE
	M0	0.0135343	FALSE	37	FALSE
	M1	6.60984e-08	FALSE	37	FALSE
	M2	3.83215e-13	FALSE	37	FALSE
	DC_resting	1.99397e-07	FALSE	37	FALSE
	DC_activated	0.151135	TRUE	37	FALSE
	Mast_resting	0.190809	TRUE	37	FALSE
	Mast_activated	2.54536e-13	FALSE	37	FALSE
	Eosinophils	2.36989e-11	FALSE	37	FALSE
	Neutrophils	0.265696	TRUE	37	FALSE
Normality _cell_D0vs3	B_naive	0.0501479	TRUE	40	FALSE
	B_memory	0.0237833	FALSE	40	FALSE
	Plasma	0.39328	TRUE	40	FALSE
	T_CD8	0.740432	TRUE	40	FALSE
	T_CD4_native	1.2023e-05	FALSE	40	FALSE
	T_CD4_memory_resting	0.86525	TRUE	40	FALSE
	T_CD4_memory_activated	0.0744265	TRUE	40	FALSE
	T_helper	NA	NA	40	TRUE
	tregs	3.52246e-11	FALSE	40	FALSE
	T_delta	NA	NA	40	TRUE
	NK_resting	0.443608	TRUE	40	FALSE
	NK_activated	1.07311e-08	FALSE	40	FALSE
	Mono	0.00139292	FALSE	40	FALSE
	M0	2.36732e-08	FALSE	40	FALSE
	M1	9.63628e-10	FALSE	40	FALSE
	M2	1.36603e-12	FALSE	40	FALSE
	DC_resting	9.6467e-08	FALSE	40	FALSE
	DC_activated	0.447552	TRUE	40	FALSE
	Mast_resting	0.0709935	TRUE	40	FALSE
	Mast_activated	NA	NA	40	TRUE
	Eosinophils	4.06535e-12	FALSE	40	FALSE
	Neutrophils	0.802115	TRUE	40	FALSE
Normality _cell_D0vs5	B_naive	0.38142	TRUE	37	FALSE
	B_memory	0.151958	TRUE	37	FALSE
	Plasma	0.484983	TRUE	37	FALSE
	T_CD8	3.20584e-09	FALSE	37	FALSE
	T_CD4_native	0.895385	TRUE	37	FALSE
	T_CD4_memory_resting	0.293995	TRUE	37	FALSE
	T_CD4_memory_activated	0.568791	TRUE	37	FALSE
	T_helper	2.54536e-13	FALSE	37	FALSE
	tregs	1.37084e-09	FALSE	37	FALSE
	T_delta	NA	NA	37	TRUE
	NK_resting	0.560647	TRUE	37	FALSE
	NK_activated	1.07995e-09	FALSE	37	FALSE
	Mono	0.961913	TRUE	37	FALSE
	M0	0.00200325	FALSE	37	FALSE
	M1	3.56317e-07	FALSE	37	FALSE
	M2	3.89065e-13	FALSE	37	FALSE
	DC_resting	9.36848e-09	FALSE	37	FALSE
	DC_activated	0.558241	TRUE	37	FALSE
	Mast_resting	0.470793	TRUE	37	FALSE
	Mast_activated	NA	NA	37	TRUE
	Eosinophils	1.48866e-12	FALSE	37	FALSE
	Neutrophils	0.00187805	FALSE	37	FALSE
Normality _cell_D0vs6	B_naive	0.699764	TRUE	40	FALSE
	B_memory	0.062849	TRUE	40	FALSE
	Plasma	4.22186e-09	FALSE	40	FALSE
	T_CD8	4.5804e-10	FALSE	40	FALSE
	T_CD4_native	0.595857	TRUE	40	FALSE
	T_CD4_memory_resting	3.86719e-05	FALSE	40	FALSE
	T_CD4_memory_activated	0.0286321	FALSE	40	FALSE
	T_helper	6.63989e-14	FALSE	40	FALSE
	tregs	3.53502e-09	FALSE	40	FALSE
	T_delta	NA	NA	40	TRUE
	NK_resting	0.0505961	TRUE	40	FALSE
	NK_activated	2.24522e-09	FALSE	40	FALSE
	Mono	0.104807	TRUE	40	FALSE
	M0	0.0572954	TRUE	40	FALSE
	M1	1.24978e-05	FALSE	40	FALSE
	M2	4.54017e-13	FALSE	40	FALSE
	DC_resting	2.86519e-05	FALSE	40	FALSE
	DC_activated	0.679255	TRUE	40	FALSE
	Mast_resting	0.236492	TRUE	40	FALSE
	Mast_activated	6.63989e-14	FALSE	40	FALSE
	Eosinophils	2.57206e-13	FALSE	40	FALSE
	Neutrophils	0.179448	TRUE	40	FALSE
Normality _cell_D0vs7	B_naive	0.0281931	FALSE	39	FALSE
	B_memory	0.398766	TRUE	39	FALSE
	Plasma	0.1545	TRUE	39	FALSE
	T_CD8	0.00560299	FALSE	39	FALSE
	T_CD4_native	0.127751	TRUE	39	FALSE
	T_CD4_memory_resting	0.326653	TRUE	39	FALSE
	T_CD4_memory_activated	0.0709318	TRUE	39	FALSE
	T_helper	NA	NA	39	TRUE
	tregs	2.41118e-11	FALSE	39	FALSE
	T_delta	NA	NA	39	TRUE
	NK_resting	0.18776	TRUE	39	FALSE
	NK_activated	1.23569e-08	FALSE	39	FALSE
	Mono	0.0165922	FALSE	39	FALSE
	M0	0.00240856	FALSE	39	FALSE
	M1	2.32308e-06	FALSE	39	FALSE
	M2	1.65695e-12	FALSE	39	FALSE
	DC_resting	2.38253e-06	FALSE	39	FALSE
	DC_activated	0.321245	TRUE	39	FALSE
	Mast_resting	0.688447	TRUE	39	FALSE
	Mast_activated	NA	NA	39	TRUE
	Eosinophils	5.37049e-13	FALSE	39	FALSE
	Neutrophils	0.234423	TRUE	39	FALSE

## Sheet: Normality_of_test_marker
Normality test results of the alternations in oxidative stress, retinal microvasculature, and phytochemical levels in circulation.
Normality _marker_D0vs1	Variable	p_value	Normal	N_nonNA	AllIdentical
	CRAEcs	0.0356884	FALSE	40	FALSE
	CRVEcs	0.00545503	FALSE	40	FALSE
	AVRcs	0.246602	TRUE	40	FALSE
	TDNAcs	0.0165421	FALSE	36	FALSE
	TMcs	0.000291752	FALSE	36	FALSE
	ROSHeightCS	4.75258e-06	FALSE	39	FALSE
	ROSAreaCS	0.705639	TRUE	39	FALSE
	TEACcs	0.185539	TRUE	40	FALSE
	VitCcorrCS	0.00237835	FALSE	39	FALSE
	TPcs	0.193184	TRUE	40	FALSE
	LuteinCS	2.35479e-06	FALSE	40	FALSE
	LycopeneCS	0.0585885	TRUE	40	FALSE
	aCAROcs	7.30197e-05	FALSE	40	FALSE
	bCAROcs	0.218196	TRUE	40	FALSE
	BRANcs	0.0693312	TRUE	39	FALSE
	TORTcs	0.00354165	FALSE	39	FALSE
Normality _marker_D0vs2	CRAEcs	0.0189111	FALSE	38	FALSE
	CRVEcs	0.085572	TRUE	38	FALSE
	AVRcs	0.920171	TRUE	38	FALSE
	TDNAcs	0.000287466	FALSE	34	FALSE
	TMcs	3.18795e-05	FALSE	34	FALSE
	ROSHeightCS	0.00861647	FALSE	37	FALSE
	ROSAreaCS	0.000693231	FALSE	37	FALSE
	TEACcs	0.0412362	FALSE	37	FALSE
	VitCcorrCS	0.00789384	FALSE	36	FALSE
	TPcs	0.226386	TRUE	36	FALSE
	LuteinCS	0.000453255	FALSE	37	FALSE
	LycopeneCS	4.01326e-06	FALSE	37	FALSE
	aCAROcs	1.84285e-08	FALSE	37	FALSE
	bCAROcs	4.25758e-06	FALSE	37	FALSE
	BRANcs	0.109836	TRUE	38	FALSE
	TORTcs	0.00955534	FALSE	38	FALSE
Normality _marker_D0vs3	CRAEcs	0.031939	FALSE	40	FALSE
	CRVEcs	0.0259535	FALSE	40	FALSE
	AVRcs	0.0457634	FALSE	40	FALSE
	TDNAcs	0.82746	TRUE	36	FALSE
	TMcs	0.0557663	TRUE	36	FALSE
	CorrISOcs	0.21517	TRUE	13	FALSE
	ROSHeightCS	0.00686837	FALSE	40	FALSE
	ROSAreaCS	0.0139623	FALSE	40	FALSE
	TEACcs	0.00509973	FALSE	40	FALSE
	VitCcorrCS	7.47451e-06	FALSE	40	FALSE
	TPcs	0.0462426	FALSE	40	FALSE
	LuteinCS	0.118481	TRUE	39	FALSE
	LycopeneCS	0.0744168	TRUE	39	FALSE
	aCAROcs	0.281486	TRUE	39	FALSE
	bCAROcs	0.774846	TRUE	39	FALSE
	BRANcs	0.0539562	TRUE	38	FALSE
	TORTcs	0.00177383	FALSE	38	FALSE
Normality _marker_D0vs5	CRAEcs	0.00031171	FALSE	40	FALSE
	CRVEcs	0.308239	TRUE	40	FALSE
	AVRcs	0.212231	TRUE	40	FALSE
	TDNAcs	0.607551	TRUE	37	FALSE
	TMcs	4.0178e-05	FALSE	37	FALSE
	ROSHeightCS	0.000266297	FALSE	40	FALSE
	ROSAreaCS	0.00360284	FALSE	40	FALSE
	TEACcs	0.0324442	FALSE	39	FALSE
	VitCcorrCS	1.08935e-08	FALSE	41	FALSE
	TPcs	0.00175267	FALSE	40	FALSE
	LuteinCS	0.00912807	FALSE	39	FALSE
	LycopeneCS	0.224256	TRUE	39	FALSE
	aCAROcs	0.489222	TRUE	39	FALSE
	bCAROcs	0.164882	TRUE	39	FALSE
	BRANcs	0.321682	TRUE	40	FALSE
	TORTcs	3.74844e-06	FALSE	40	FALSE
Normality _marker_D0vs6	CRAEcs	9.84573e-07	FALSE	40	FALSE
	CRVEcs	2.50048e-09	FALSE	40	FALSE
	AVRcs	0.00511394	FALSE	40	FALSE
	TDNAcs	0.011494	FALSE	32	FALSE
	TMcs	0.00859152	FALSE	32	FALSE
	CorrISOcs	0.00113144	FALSE	14	FALSE
	ROSHeightCS	0.589919	TRUE	39	FALSE
	ROSAreaCS	0.360766	TRUE	39	FALSE
	TEACcs	0.021272	FALSE	39	FALSE
	VitCcorrCS	3.26663e-10	FALSE	38	FALSE
	TPcs	0.635644	TRUE	39	FALSE
	LuteinCS	0.00543005	FALSE	39	FALSE
	LycopeneCS	0.104108	TRUE	39	FALSE
	aCAROcs	1.74619e-07	FALSE	39	FALSE
	bCAROcs	0.000106145	FALSE	39	FALSE
	BRANcs	0.261739	TRUE	39	FALSE
	TORTcs	0.000180044	FALSE	39	FALSE
Normality _marker_D0vs7	CRAEcs	0.12488	TRUE	38	FALSE
	CRVEcs	0.928735	TRUE	38	FALSE
	AVRcs	0.351157	TRUE	38	FALSE
	TDNAcs	0.0849274	TRUE	34	FALSE
	TMcs	0.000977602	FALSE	34	FALSE
	OHDG8cs	5.56835e-06	FALSE	40	FALSE
	ROSHeightCS	0.0353267	FALSE	40	FALSE
	ROSAreaCS	0.0245232	FALSE	40	FALSE
	TEACcs	3.16622e-10	FALSE	40	FALSE
	VitCcorrCS	6.88877e-10	FALSE	40	FALSE
	TPcs	6.9292e-05	FALSE	39	FALSE
	LuteinCS	0.597506	TRUE	41	FALSE
	LycopeneCS	0.899163	TRUE	41	FALSE
	aCAROcs	2.16669e-07	FALSE	41	FALSE
	bCAROcs	0.111383	TRUE	41	FALSE
	BRANcs	0.631604	TRUE	38	FALSE
	TORTcs	1.84254e-05	FALSE	38	FALSE
